# Supplementary material for: Safety and immunogenicity of investigational seasonal influenza hemagglutinin DNA vaccine followed by trivalent inactivated vaccine administered intradermally or intramuscularly in healthy adults: An open-label randomized phase 1 clinical trial
Source: PLoS One. 2019 Sep 18;14(9):e0222178. doi: 10.1371/journal.pone.0222178 (PMC6750650; doi:10.1371/journal.pone.0222178)
Supplement: S1 Data — (XLSX) [file pone.0222178.s011.xlsx]

## Sheet: Sheet1
Subject Number	Age Group	Vaccine Regimen (Prime, Boost)	Test Antigen	Visit	Result
101	18 - 50 years	HA DNA, IIV3 ID (2012/2013)	A/California/07/2009 (H1N1)	Baseline	160
101	18 - 50 years	HA DNA, IIV3 ID (2012/2013)	A/California/07/2009 (H1N1)	3 weeks post prime	80
101	18 - 50 years	HA DNA, IIV3 ID (2012/2013)	A/California/07/2009 (H1N1)	3 weeks post boost	160
101	18 - 50 years	HA DNA, IIV3 ID (2012/2013)	A/California/07/2009 (H1N1)	24 weeks post boost	113.14
102	18 - 50 years	HA DNA, IIV3 ID (2012/2013)	A/California/07/2009 (H1N1)	Baseline	10
102	18 - 50 years	HA DNA, IIV3 ID (2012/2013)	A/California/07/2009 (H1N1)	3 weeks post prime	14.14
102	18 - 50 years	HA DNA, IIV3 ID (2012/2013)	A/California/07/2009 (H1N1)	3 weeks post boost	452.55
102	18 - 50 years	HA DNA, IIV3 ID (2012/2013)	A/California/07/2009 (H1N1)	24 weeks post boost	320
103	18 - 50 years	HA DNA, IIV3 ID (2012/2013)	A/California/07/2009 (H1N1)	Baseline	56.57
103	18 - 50 years	HA DNA, IIV3 ID (2012/2013)	A/California/07/2009 (H1N1)	3 weeks post prime	56.57
103	18 - 50 years	HA DNA, IIV3 ID (2012/2013)	A/California/07/2009 (H1N1)	3 weeks post boost	56.57
103	18 - 50 years	HA DNA, IIV3 ID (2012/2013)	A/California/07/2009 (H1N1)	24 weeks post boost	80
104	18 - 50 years	HA DNA, IIV3 ID (2012/2013)	A/California/07/2009 (H1N1)	Baseline	80
104	18 - 50 years	HA DNA, IIV3 ID (2012/2013)	A/California/07/2009 (H1N1)	3 weeks post prime	56.57
104	18 - 50 years	HA DNA, IIV3 ID (2012/2013)	A/California/07/2009 (H1N1)	3 weeks post boost	160
105	18 - 50 years	HA DNA, IIV3 ID (2012/2013)	A/California/07/2009 (H1N1)	Baseline	<10
105	18 - 50 years	HA DNA, IIV3 ID (2012/2013)	A/California/07/2009 (H1N1)	3 weeks post prime	<10
105	18 - 50 years	HA DNA, IIV3 ID (2012/2013)	A/California/07/2009 (H1N1)	3 weeks post boost	80
105	18 - 50 years	HA DNA, IIV3 ID (2012/2013)	A/California/07/2009 (H1N1)	24 weeks post boost	160
106	18 - 50 years	HA DNA, IIV3 ID (2012/2013)	A/California/07/2009 (H1N1)	Baseline	40
106	18 - 50 years	HA DNA, IIV3 ID (2012/2013)	A/California/07/2009 (H1N1)	3 weeks post prime	80
106	18 - 50 years	HA DNA, IIV3 ID (2012/2013)	A/California/07/2009 (H1N1)	3 weeks post boost	160
106	18 - 50 years	HA DNA, IIV3 ID (2012/2013)	A/California/07/2009 (H1N1)	24 weeks post boost	113.14
107	18 - 50 years	HA DNA, IIV3 ID (2012/2013)	A/California/07/2009 (H1N1)	Baseline	<10
107	18 - 50 years	HA DNA, IIV3 ID (2012/2013)	A/California/07/2009 (H1N1)	3 weeks post prime	40
107	18 - 50 years	HA DNA, IIV3 ID (2012/2013)	A/California/07/2009 (H1N1)	3 weeks post boost	80
107	18 - 50 years	HA DNA, IIV3 ID (2012/2013)	A/California/07/2009 (H1N1)	24 weeks post boost	160
108	18 - 50 years	HA DNA, IIV3 ID (2012/2013)	A/California/07/2009 (H1N1)	Baseline	<10
108	18 - 50 years	HA DNA, IIV3 ID (2012/2013)	A/California/07/2009 (H1N1)	3 weeks post prime	<10
108	18 - 50 years	HA DNA, IIV3 ID (2012/2013)	A/California/07/2009 (H1N1)	3 weeks post boost	<10
108	18 - 50 years	HA DNA, IIV3 ID (2012/2013)	A/California/07/2009 (H1N1)	24 weeks post boost	<10
109	51 - 70 years	HA DNA, IIV3 ID (2012/2013)	A/California/07/2009 (H1N1)	Baseline	<10
109	51 - 70 years	HA DNA, IIV3 ID (2012/2013)	A/California/07/2009 (H1N1)	3 weeks post prime	10
109	51 - 70 years	HA DNA, IIV3 ID (2012/2013)	A/California/07/2009 (H1N1)	3 weeks post boost	320
109	51 - 70 years	HA DNA, IIV3 ID (2012/2013)	A/California/07/2009 (H1N1)	24 weeks post boost	80
110	18 - 50 years	HA DNA, IIV3 ID (2012/2013)	A/California/07/2009 (H1N1)	Baseline	80
110	18 - 50 years	HA DNA, IIV3 ID (2012/2013)	A/California/07/2009 (H1N1)	3 weeks post prime	80
110	18 - 50 years	HA DNA, IIV3 ID (2012/2013)	A/California/07/2009 (H1N1)	3 weeks post boost	80
110	18 - 50 years	HA DNA, IIV3 ID (2012/2013)	A/California/07/2009 (H1N1)	24 weeks post boost	160
111	51 - 70 years	HA DNA, IIV3 ID (2012/2013)	A/California/07/2009 (H1N1)	Baseline	160
111	51 - 70 years	HA DNA, IIV3 ID (2012/2013)	A/California/07/2009 (H1N1)	3 weeks post prime	160
111	51 - 70 years	HA DNA, IIV3 ID (2012/2013)	A/California/07/2009 (H1N1)	3 weeks post boost	160
111	51 - 70 years	HA DNA, IIV3 ID (2012/2013)	A/California/07/2009 (H1N1)	24 weeks post boost	160
112	18 - 50 years	HA DNA, IIV3 ID (2012/2013)	A/California/07/2009 (H1N1)	Baseline	<10
112	18 - 50 years	HA DNA, IIV3 ID (2012/2013)	A/California/07/2009 (H1N1)	3 weeks post prime	<10
112	18 - 50 years	HA DNA, IIV3 ID (2012/2013)	A/California/07/2009 (H1N1)	3 weeks post boost	160
112	18 - 50 years	HA DNA, IIV3 ID (2012/2013)	A/California/07/2009 (H1N1)	24 weeks post boost	40
113	18 - 50 years	HA DNA, IIV3 ID (2012/2013)	A/California/07/2009 (H1N1)	Baseline	160
113	18 - 50 years	HA DNA, IIV3 ID (2012/2013)	A/California/07/2009 (H1N1)	3 weeks post prime	80
113	18 - 50 years	HA DNA, IIV3 ID (2012/2013)	A/California/07/2009 (H1N1)	3 weeks post boost	160
113	18 - 50 years	HA DNA, IIV3 ID (2012/2013)	A/California/07/2009 (H1N1)	24 weeks post boost	80
114	18 - 50 years	HA DNA, IIV3 ID (2012/2013)	A/California/07/2009 (H1N1)	Baseline	113.14
114	18 - 50 years	HA DNA, IIV3 ID (2012/2013)	A/California/07/2009 (H1N1)	3 weeks post prime	80
114	18 - 50 years	HA DNA, IIV3 ID (2012/2013)	A/California/07/2009 (H1N1)	3 weeks post boost	320
114	18 - 50 years	HA DNA, IIV3 ID (2012/2013)	A/California/07/2009 (H1N1)	24 weeks post boost	113.14
115	18 - 50 years	HA DNA, IIV3 ID (2012/2013)	A/California/07/2009 (H1N1)	Baseline	160
115	18 - 50 years	HA DNA, IIV3 ID (2012/2013)	A/California/07/2009 (H1N1)	3 weeks post prime	452.55
115	18 - 50 years	HA DNA, IIV3 ID (2012/2013)	A/California/07/2009 (H1N1)	3 weeks post boost	640
115	18 - 50 years	HA DNA, IIV3 ID (2012/2013)	A/California/07/2009 (H1N1)	24 weeks post boost	905.1
116	18 - 50 years	HA DNA, IIV3 ID (2012/2013)	A/California/07/2009 (H1N1)	Baseline	<10
116	18 - 50 years	HA DNA, IIV3 ID (2012/2013)	A/California/07/2009 (H1N1)	3 weeks post prime	<10
116	18 - 50 years	HA DNA, IIV3 ID (2012/2013)	A/California/07/2009 (H1N1)	3 weeks post boost	640
116	18 - 50 years	HA DNA, IIV3 ID (2012/2013)	A/California/07/2009 (H1N1)	24 weeks post boost	226.27
117	18 - 50 years	HA DNA, IIV3 ID (2012/2013)	A/California/07/2009 (H1N1)	Baseline	20
117	18 - 50 years	HA DNA, IIV3 ID (2012/2013)	A/California/07/2009 (H1N1)	3 weeks post prime	<10
117	18 - 50 years	HA DNA, IIV3 ID (2012/2013)	A/California/07/2009 (H1N1)	3 weeks post boost	80
117	18 - 50 years	HA DNA, IIV3 ID (2012/2013)	A/California/07/2009 (H1N1)	24 weeks post boost	113.14
118	18 - 50 years	HA DNA, IIV3 ID (2012/2013)	A/California/07/2009 (H1N1)	Baseline	113.14
118	18 - 50 years	HA DNA, IIV3 ID (2012/2013)	A/California/07/2009 (H1N1)	3 weeks post prime	113.14
118	18 - 50 years	HA DNA, IIV3 ID (2012/2013)	A/California/07/2009 (H1N1)	3 weeks post boost	226.27
118	18 - 50 years	HA DNA, IIV3 ID (2012/2013)	A/California/07/2009 (H1N1)	24 weeks post boost	640
119	18 - 50 years	HA DNA, IIV3 ID (2012/2013)	A/California/07/2009 (H1N1)	Baseline	113.14
119	18 - 50 years	HA DNA, IIV3 ID (2012/2013)	A/California/07/2009 (H1N1)	3 weeks post prime	113.14
119	18 - 50 years	HA DNA, IIV3 ID (2012/2013)	A/California/07/2009 (H1N1)	3 weeks post boost	160
119	18 - 50 years	HA DNA, IIV3 ID (2012/2013)	A/California/07/2009 (H1N1)	24 weeks post boost	452.55
120	18 - 50 years	HA DNA, IIV3 ID (2012/2013)	A/California/07/2009 (H1N1)	Baseline	28.28
120	18 - 50 years	HA DNA, IIV3 ID (2012/2013)	A/California/07/2009 (H1N1)	3 weeks post prime	20
120	18 - 50 years	HA DNA, IIV3 ID (2012/2013)	A/California/07/2009 (H1N1)	3 weeks post boost	320
120	18 - 50 years	HA DNA, IIV3 ID (2012/2013)	A/California/07/2009 (H1N1)	24 weeks post boost	226.27
121	51 - 70 years	HA DNA, IIV3 ID (2012/2013)	A/California/07/2009 (H1N1)	Baseline	<10
121	51 - 70 years	HA DNA, IIV3 ID (2012/2013)	A/California/07/2009 (H1N1)	3 weeks post prime	<10
121	51 - 70 years	HA DNA, IIV3 ID (2012/2013)	A/California/07/2009 (H1N1)	3 weeks post boost	905.1
121	51 - 70 years	HA DNA, IIV3 ID (2012/2013)	A/California/07/2009 (H1N1)	24 weeks post boost	320
122	18 - 50 years	HA DNA, IIV3 ID (2012/2013)	A/California/07/2009 (H1N1)	Baseline	160
122	18 - 50 years	HA DNA, IIV3 ID (2012/2013)	A/California/07/2009 (H1N1)	3 weeks post prime	160
122	18 - 50 years	HA DNA, IIV3 ID (2012/2013)	A/California/07/2009 (H1N1)	3 weeks post boost	452.55
122	18 - 50 years	HA DNA, IIV3 ID (2012/2013)	A/California/07/2009 (H1N1)	24 weeks post boost	640
123	18 - 50 years	HA DNA, IIV3 ID (2012/2013)	A/California/07/2009 (H1N1)	Baseline	56.57
123	18 - 50 years	HA DNA, IIV3 ID (2012/2013)	A/California/07/2009 (H1N1)	3 weeks post prime	56.57
123	18 - 50 years	HA DNA, IIV3 ID (2012/2013)	A/California/07/2009 (H1N1)	3 weeks post boost	80
123	18 - 50 years	HA DNA, IIV3 ID (2012/2013)	A/California/07/2009 (H1N1)	24 weeks post boost	40
124	18 - 50 years	HA DNA, IIV3 ID (2012/2013)	A/California/07/2009 (H1N1)	Baseline	<10
124	18 - 50 years	HA DNA, IIV3 ID (2012/2013)	A/California/07/2009 (H1N1)	3 weeks post prime	7.07
124	18 - 50 years	HA DNA, IIV3 ID (2012/2013)	A/California/07/2009 (H1N1)	3 weeks post boost	905.1
125	18 - 50 years	HA DNA, IIV3 ID (2012/2013)	A/California/07/2009 (H1N1)	Baseline	7.07
125	18 - 50 years	HA DNA, IIV3 ID (2012/2013)	A/California/07/2009 (H1N1)	3 weeks post prime	<10
125	18 - 50 years	HA DNA, IIV3 ID (2012/2013)	A/California/07/2009 (H1N1)	3 weeks post boost	20
125	18 - 50 years	HA DNA, IIV3 ID (2012/2013)	A/California/07/2009 (H1N1)	24 weeks post boost	<10
126	51 - 70 years	HA DNA, IIV3 ID (2012/2013)	A/California/07/2009 (H1N1)	Baseline	20
126	51 - 70 years	HA DNA, IIV3 ID (2012/2013)	A/California/07/2009 (H1N1)	3 weeks post prime	20
126	51 - 70 years	HA DNA, IIV3 ID (2012/2013)	A/California/07/2009 (H1N1)	3 weeks post boost	28.28
126	51 - 70 years	HA DNA, IIV3 ID (2012/2013)	A/California/07/2009 (H1N1)	24 weeks post boost	28.28
127	18 - 50 years	HA DNA, IIV3 ID (2012/2013)	A/California/07/2009 (H1N1)	Baseline	160
127	18 - 50 years	HA DNA, IIV3 ID (2012/2013)	A/California/07/2009 (H1N1)	3 weeks post prime	80
127	18 - 50 years	HA DNA, IIV3 ID (2012/2013)	A/California/07/2009 (H1N1)	3 weeks post boost	160
127	18 - 50 years	HA DNA, IIV3 ID (2012/2013)	A/California/07/2009 (H1N1)	24 weeks post boost	160
128	18 - 50 years	HA DNA, IIV3 ID (2012/2013)	A/California/07/2009 (H1N1)	Baseline	<10
128	18 - 50 years	HA DNA, IIV3 ID (2012/2013)	A/California/07/2009 (H1N1)	3 weeks post prime	<10
128	18 - 50 years	HA DNA, IIV3 ID (2012/2013)	A/California/07/2009 (H1N1)	3 weeks post boost	<10
128	18 - 50 years	HA DNA, IIV3 ID (2012/2013)	A/California/07/2009 (H1N1)	24 weeks post boost	<10
129	18 - 50 years	HA DNA, IIV3 ID (2012/2013)	A/California/07/2009 (H1N1)	Baseline	<10
129	18 - 50 years	HA DNA, IIV3 ID (2012/2013)	A/California/07/2009 (H1N1)	3 weeks post prime	<10
129	18 - 50 years	HA DNA, IIV3 ID (2012/2013)	A/California/07/2009 (H1N1)	3 weeks post boost	160
129	18 - 50 years	HA DNA, IIV3 ID (2012/2013)	A/California/07/2009 (H1N1)	24 weeks post boost	28.28
130	18 - 50 years	HA DNA, IIV3 ID (2012/2013)	A/California/07/2009 (H1N1)	Baseline	40
130	18 - 50 years	HA DNA, IIV3 ID (2012/2013)	A/California/07/2009 (H1N1)	3 weeks post prime	20
130	18 - 50 years	HA DNA, IIV3 ID (2012/2013)	A/California/07/2009 (H1N1)	3 weeks post boost	320
131	18 - 50 years	HA DNA, IIV3 ID (2012/2013)	A/California/07/2009 (H1N1)	Baseline	<10
131	18 - 50 years	HA DNA, IIV3 ID (2012/2013)	A/California/07/2009 (H1N1)	3 weeks post prime	<10
131	18 - 50 years	HA DNA, IIV3 ID (2012/2013)	A/California/07/2009 (H1N1)	3 weeks post boost	80
131	18 - 50 years	HA DNA, IIV3 ID (2012/2013)	A/California/07/2009 (H1N1)	24 weeks post boost	<10
132	18 - 50 years	HA DNA, IIV3 ID (2012/2013)	A/California/07/2009 (H1N1)	Baseline	20
132	18 - 50 years	HA DNA, IIV3 ID (2012/2013)	A/California/07/2009 (H1N1)	3 weeks post prime	20
132	18 - 50 years	HA DNA, IIV3 ID (2012/2013)	A/California/07/2009 (H1N1)	3 weeks post boost	40
132	18 - 50 years	HA DNA, IIV3 ID (2012/2013)	A/California/07/2009 (H1N1)	24 weeks post boost	20
133	18 - 50 years	HA DNA, IIV3 ID (2012/2013)	A/California/07/2009 (H1N1)	Baseline	<10
133	18 - 50 years	HA DNA, IIV3 ID (2012/2013)	A/California/07/2009 (H1N1)	3 weeks post prime	<10
133	18 - 50 years	HA DNA, IIV3 ID (2012/2013)	A/California/07/2009 (H1N1)	3 weeks post boost	320
133	18 - 50 years	HA DNA, IIV3 ID (2012/2013)	A/California/07/2009 (H1N1)	24 weeks post boost	<10
134	18 - 50 years	HA DNA, IIV3 ID (2012/2013)	A/California/07/2009 (H1N1)	Baseline	320
134	18 - 50 years	HA DNA, IIV3 ID (2012/2013)	A/California/07/2009 (H1N1)	3 weeks post prime	160
134	18 - 50 years	HA DNA, IIV3 ID (2012/2013)	A/California/07/2009 (H1N1)	3 weeks post boost	320
134	18 - 50 years	HA DNA, IIV3 ID (2012/2013)	A/California/07/2009 (H1N1)	24 weeks post boost	320
135	18 - 50 years	HA DNA, IIV3 ID (2012/2013)	A/California/07/2009 (H1N1)	Baseline	<10
135	18 - 50 years	HA DNA, IIV3 ID (2012/2013)	A/California/07/2009 (H1N1)	3 weeks post prime	<10
135	18 - 50 years	HA DNA, IIV3 ID (2012/2013)	A/California/07/2009 (H1N1)	3 weeks post boost	80
135	18 - 50 years	HA DNA, IIV3 ID (2012/2013)	A/California/07/2009 (H1N1)	24 weeks post boost	7.07
136	51 - 70 years	HA DNA, IIV3 ID (2012/2013)	A/California/07/2009 (H1N1)	Baseline	113.14
136	51 - 70 years	HA DNA, IIV3 ID (2012/2013)	A/California/07/2009 (H1N1)	3 weeks post prime	113.14
136	51 - 70 years	HA DNA, IIV3 ID (2012/2013)	A/California/07/2009 (H1N1)	3 weeks post boost	226.27
136	51 - 70 years	HA DNA, IIV3 ID (2012/2013)	A/California/07/2009 (H1N1)	24 weeks post boost	160
137	18 - 50 years	HA DNA, IIV3 ID (2012/2013)	A/California/07/2009 (H1N1)	Baseline	20
137	18 - 50 years	HA DNA, IIV3 ID (2012/2013)	A/California/07/2009 (H1N1)	3 weeks post prime	20
137	18 - 50 years	HA DNA, IIV3 ID (2012/2013)	A/California/07/2009 (H1N1)	3 weeks post boost	40
137	18 - 50 years	HA DNA, IIV3 ID (2012/2013)	A/California/07/2009 (H1N1)	24 weeks post boost	40
138	18 - 50 years	HA DNA, IIV3 ID (2012/2013)	A/California/07/2009 (H1N1)	Baseline	40
138	18 - 50 years	HA DNA, IIV3 ID (2012/2013)	A/California/07/2009 (H1N1)	3 weeks post prime	28.28
138	18 - 50 years	HA DNA, IIV3 ID (2012/2013)	A/California/07/2009 (H1N1)	3 weeks post boost	80
138	18 - 50 years	HA DNA, IIV3 ID (2012/2013)	A/California/07/2009 (H1N1)	24 weeks post boost	80
139	18 - 50 years	HA DNA, IIV3 ID (2012/2013)	A/California/07/2009 (H1N1)	Baseline	40
139	18 - 50 years	HA DNA, IIV3 ID (2012/2013)	A/California/07/2009 (H1N1)	3 weeks post prime	40
139	18 - 50 years	HA DNA, IIV3 ID (2012/2013)	A/California/07/2009 (H1N1)	3 weeks post boost	80
139	18 - 50 years	HA DNA, IIV3 ID (2012/2013)	A/California/07/2009 (H1N1)	24 weeks post boost	40
140	18 - 50 years	HA DNA, IIV3 ID (2012/2013)	A/California/07/2009 (H1N1)	Baseline	<10
140	18 - 50 years	HA DNA, IIV3 ID (2012/2013)	A/California/07/2009 (H1N1)	3 weeks post prime	20
140	18 - 50 years	HA DNA, IIV3 ID (2012/2013)	A/California/07/2009 (H1N1)	3 weeks post boost	160
140	18 - 50 years	HA DNA, IIV3 ID (2012/2013)	A/California/07/2009 (H1N1)	24 weeks post boost	20
141	51 - 70 years	HA DNA, IIV3 ID (2012/2013)	A/California/07/2009 (H1N1)	Baseline	14.14
141	51 - 70 years	HA DNA, IIV3 ID (2012/2013)	A/California/07/2009 (H1N1)	3 weeks post prime	<10
141	51 - 70 years	HA DNA, IIV3 ID (2012/2013)	A/California/07/2009 (H1N1)	3 weeks post boost	20
141	51 - 70 years	HA DNA, IIV3 ID (2012/2013)	A/California/07/2009 (H1N1)	24 weeks post boost	20
142	51 - 70 years	HA DNA, IIV3 ID (2012/2013)	A/California/07/2009 (H1N1)	Baseline	14.14
142	51 - 70 years	HA DNA, IIV3 ID (2012/2013)	A/California/07/2009 (H1N1)	3 weeks post prime	<10
142	51 - 70 years	HA DNA, IIV3 ID (2012/2013)	A/California/07/2009 (H1N1)	3 weeks post boost	40
142	51 - 70 years	HA DNA, IIV3 ID (2012/2013)	A/California/07/2009 (H1N1)	24 weeks post boost	28.28
143	51 - 70 years	HA DNA, IIV3 ID (2012/2013)	A/California/07/2009 (H1N1)	Baseline	7.07
143	51 - 70 years	HA DNA, IIV3 ID (2012/2013)	A/California/07/2009 (H1N1)	3 weeks post prime	<10
143	51 - 70 years	HA DNA, IIV3 ID (2012/2013)	A/California/07/2009 (H1N1)	3 weeks post boost	20
143	51 - 70 years	HA DNA, IIV3 ID (2012/2013)	A/California/07/2009 (H1N1)	24 weeks post boost	7.07
144	51 - 70 years	HA DNA, IIV3 ID (2012/2013)	A/California/07/2009 (H1N1)	Baseline	40
144	51 - 70 years	HA DNA, IIV3 ID (2012/2013)	A/California/07/2009 (H1N1)	3 weeks post prime	56.57
144	51 - 70 years	HA DNA, IIV3 ID (2012/2013)	A/California/07/2009 (H1N1)	3 weeks post boost	80
144	51 - 70 years	HA DNA, IIV3 ID (2012/2013)	A/California/07/2009 (H1N1)	24 weeks post boost	80
145	18 - 50 years	HA DNA, IIV3 ID (2012/2013)	A/California/07/2009 (H1N1)	Baseline	80
145	18 - 50 years	HA DNA, IIV3 ID (2012/2013)	A/California/07/2009 (H1N1)	3 weeks post prime	113.14
145	18 - 50 years	HA DNA, IIV3 ID (2012/2013)	A/California/07/2009 (H1N1)	3 weeks post boost	80
145	18 - 50 years	HA DNA, IIV3 ID (2012/2013)	A/California/07/2009 (H1N1)	24 weeks post boost	160
146	51 - 70 years	HA DNA, IIV3 ID (2012/2013)	A/California/07/2009 (H1N1)	Baseline	40
146	51 - 70 years	HA DNA, IIV3 ID (2012/2013)	A/California/07/2009 (H1N1)	3 weeks post prime	40
146	51 - 70 years	HA DNA, IIV3 ID (2012/2013)	A/California/07/2009 (H1N1)	3 weeks post boost	160
146	51 - 70 years	HA DNA, IIV3 ID (2012/2013)	A/California/07/2009 (H1N1)	24 weeks post boost	160
147	51 - 70 years	HA DNA, IIV3 ID (2012/2013)	A/California/07/2009 (H1N1)	Baseline	<10
147	51 - 70 years	HA DNA, IIV3 ID (2012/2013)	A/California/07/2009 (H1N1)	3 weeks post prime	<10
147	51 - 70 years	HA DNA, IIV3 ID (2012/2013)	A/California/07/2009 (H1N1)	3 weeks post boost	<10
147	51 - 70 years	HA DNA, IIV3 ID (2012/2013)	A/California/07/2009 (H1N1)	24 weeks post boost	<10
148	51 - 70 years	HA DNA, IIV3 ID (2012/2013)	A/California/07/2009 (H1N1)	Baseline	28.28
148	51 - 70 years	HA DNA, IIV3 ID (2012/2013)	A/California/07/2009 (H1N1)	3 weeks post prime	28.28
148	51 - 70 years	HA DNA, IIV3 ID (2012/2013)	A/California/07/2009 (H1N1)	3 weeks post boost	80
148	51 - 70 years	HA DNA, IIV3 ID (2012/2013)	A/California/07/2009 (H1N1)	24 weeks post boost	40
149	18 - 50 years	HA DNA, IIV3 ID (2012/2013)	A/California/07/2009 (H1N1)	Baseline	40
149	18 - 50 years	HA DNA, IIV3 ID (2012/2013)	A/California/07/2009 (H1N1)	3 weeks post prime	40
149	18 - 50 years	HA DNA, IIV3 ID (2012/2013)	A/California/07/2009 (H1N1)	3 weeks post boost	80
149	18 - 50 years	HA DNA, IIV3 ID (2012/2013)	A/California/07/2009 (H1N1)	24 weeks post boost	80
150	18 - 50 years	HA DNA, IIV3 ID (2012/2013)	A/California/07/2009 (H1N1)	Baseline	<10
150	18 - 50 years	HA DNA, IIV3 ID (2012/2013)	A/California/07/2009 (H1N1)	3 weeks post prime	<10
150	18 - 50 years	HA DNA, IIV3 ID (2012/2013)	A/California/07/2009 (H1N1)	3 weeks post boost	320
150	18 - 50 years	HA DNA, IIV3 ID (2012/2013)	A/California/07/2009 (H1N1)	24 weeks post boost	160
151	51 - 70 years	HA DNA, IIV3 ID (2012/2013)	A/California/07/2009 (H1N1)	Baseline	<10
151	51 - 70 years	HA DNA, IIV3 ID (2012/2013)	A/California/07/2009 (H1N1)	3 weeks post prime	<10
151	51 - 70 years	HA DNA, IIV3 ID (2012/2013)	A/California/07/2009 (H1N1)	3 weeks post boost	56.57
151	51 - 70 years	HA DNA, IIV3 ID (2012/2013)	A/California/07/2009 (H1N1)	24 weeks post boost	10
201	51 - 70 years	HA DNA, IIV3 IM (2012/2013)	A/California/07/2009 (H1N1)	Baseline	<10
201	51 - 70 years	HA DNA, IIV3 IM (2012/2013)	A/California/07/2009 (H1N1)	3 weeks post prime	<10
201	51 - 70 years	HA DNA, IIV3 IM (2012/2013)	A/California/07/2009 (H1N1)	3 weeks post boost	320
201	51 - 70 years	HA DNA, IIV3 IM (2012/2013)	A/California/07/2009 (H1N1)	24 weeks post boost	20
202	18 - 50 years	HA DNA, IIV3 IM (2012/2013)	A/California/07/2009 (H1N1)	Baseline	80
202	18 - 50 years	HA DNA, IIV3 IM (2012/2013)	A/California/07/2009 (H1N1)	3 weeks post prime	56.57
202	18 - 50 years	HA DNA, IIV3 IM (2012/2013)	A/California/07/2009 (H1N1)	3 weeks post boost	640
202	18 - 50 years	HA DNA, IIV3 IM (2012/2013)	A/California/07/2009 (H1N1)	24 weeks post boost	905.1
203	18 - 50 years	HA DNA, IIV3 IM (2012/2013)	A/California/07/2009 (H1N1)	Baseline	<10
203	18 - 50 years	HA DNA, IIV3 IM (2012/2013)	A/California/07/2009 (H1N1)	3 weeks post prime	<10
203	18 - 50 years	HA DNA, IIV3 IM (2012/2013)	A/California/07/2009 (H1N1)	3 weeks post boost	320
203	18 - 50 years	HA DNA, IIV3 IM (2012/2013)	A/California/07/2009 (H1N1)	24 weeks post boost	452.55
204	18 - 50 years	HA DNA, IIV3 IM (2012/2013)	A/California/07/2009 (H1N1)	Baseline	160
204	18 - 50 years	HA DNA, IIV3 IM (2012/2013)	A/California/07/2009 (H1N1)	3 weeks post prime	56.57
205	51 - 70 years	HA DNA, IIV3 IM (2012/2013)	A/California/07/2009 (H1N1)	Baseline	<10
205	51 - 70 years	HA DNA, IIV3 IM (2012/2013)	A/California/07/2009 (H1N1)	3 weeks post prime	<10
205	51 - 70 years	HA DNA, IIV3 IM (2012/2013)	A/California/07/2009 (H1N1)	3 weeks post boost	40
205	51 - 70 years	HA DNA, IIV3 IM (2012/2013)	A/California/07/2009 (H1N1)	24 weeks post boost	<10
206	18 - 50 years	HA DNA, IIV3 IM (2012/2013)	A/California/07/2009 (H1N1)	Baseline	56.57
206	18 - 50 years	HA DNA, IIV3 IM (2012/2013)	A/California/07/2009 (H1N1)	3 weeks post prime	56.57
206	18 - 50 years	HA DNA, IIV3 IM (2012/2013)	A/California/07/2009 (H1N1)	3 weeks post boost	113.14
206	18 - 50 years	HA DNA, IIV3 IM (2012/2013)	A/California/07/2009 (H1N1)	24 weeks post boost	160
207	18 - 50 years	HA DNA, IIV3 IM (2012/2013)	A/California/07/2009 (H1N1)	Baseline	320
207	18 - 50 years	HA DNA, IIV3 IM (2012/2013)	A/California/07/2009 (H1N1)	3 weeks post prime	320
207	18 - 50 years	HA DNA, IIV3 IM (2012/2013)	A/California/07/2009 (H1N1)	3 weeks post boost	452.55
207	18 - 50 years	HA DNA, IIV3 IM (2012/2013)	A/California/07/2009 (H1N1)	24 weeks post boost	452.55
208	18 - 50 years	HA DNA, IIV3 IM (2012/2013)	A/California/07/2009 (H1N1)	Baseline	<10
208	18 - 50 years	HA DNA, IIV3 IM (2012/2013)	A/California/07/2009 (H1N1)	3 weeks post prime	<10
208	18 - 50 years	HA DNA, IIV3 IM (2012/2013)	A/California/07/2009 (H1N1)	3 weeks post boost	160
209	18 - 50 years	HA DNA, IIV3 IM (2012/2013)	A/California/07/2009 (H1N1)	Baseline	<10
209	18 - 50 years	HA DNA, IIV3 IM (2012/2013)	A/California/07/2009 (H1N1)	3 weeks post prime	<10
209	18 - 50 years	HA DNA, IIV3 IM (2012/2013)	A/California/07/2009 (H1N1)	3 weeks post boost	452.55
209	18 - 50 years	HA DNA, IIV3 IM (2012/2013)	A/California/07/2009 (H1N1)	24 weeks post boost	640
210	18 - 50 years	HA DNA, IIV3 IM (2012/2013)	A/California/07/2009 (H1N1)	Baseline	<10
210	18 - 50 years	HA DNA, IIV3 IM (2012/2013)	A/California/07/2009 (H1N1)	3 weeks post prime	<10
210	18 - 50 years	HA DNA, IIV3 IM (2012/2013)	A/California/07/2009 (H1N1)	3 weeks post boost	320
210	18 - 50 years	HA DNA, IIV3 IM (2012/2013)	A/California/07/2009 (H1N1)	24 weeks post boost	160
211	18 - 50 years	HA DNA, IIV3 IM (2012/2013)	A/California/07/2009 (H1N1)	Baseline	20
211	18 - 50 years	HA DNA, IIV3 IM (2012/2013)	A/California/07/2009 (H1N1)	3 weeks post prime	20
211	18 - 50 years	HA DNA, IIV3 IM (2012/2013)	A/California/07/2009 (H1N1)	3 weeks post boost	40
211	18 - 50 years	HA DNA, IIV3 IM (2012/2013)	A/California/07/2009 (H1N1)	24 weeks post boost	40
212	18 - 50 years	HA DNA, IIV3 IM (2012/2013)	A/California/07/2009 (H1N1)	Baseline	28.28
212	18 - 50 years	HA DNA, IIV3 IM (2012/2013)	A/California/07/2009 (H1N1)	3 weeks post prime	28.28
212	18 - 50 years	HA DNA, IIV3 IM (2012/2013)	A/California/07/2009 (H1N1)	3 weeks post boost	320
212	18 - 50 years	HA DNA, IIV3 IM (2012/2013)	A/California/07/2009 (H1N1)	24 weeks post boost	226.27
213	18 - 50 years	HA DNA, IIV3 IM (2012/2013)	A/California/07/2009 (H1N1)	Baseline	40
213	18 - 50 years	HA DNA, IIV3 IM (2012/2013)	A/California/07/2009 (H1N1)	3 weeks post prime	20
213	18 - 50 years	HA DNA, IIV3 IM (2012/2013)	A/California/07/2009 (H1N1)	3 weeks post boost	40
213	18 - 50 years	HA DNA, IIV3 IM (2012/2013)	A/California/07/2009 (H1N1)	24 weeks post boost	28.28
214	18 - 50 years	HA DNA, IIV3 IM (2012/2013)	A/California/07/2009 (H1N1)	Baseline	<10
214	18 - 50 years	HA DNA, IIV3 IM (2012/2013)	A/California/07/2009 (H1N1)	3 weeks post prime	<10
214	18 - 50 years	HA DNA, IIV3 IM (2012/2013)	A/California/07/2009 (H1N1)	3 weeks post boost	56.57
214	18 - 50 years	HA DNA, IIV3 IM (2012/2013)	A/California/07/2009 (H1N1)	24 weeks post boost	40
215	18 - 50 years	HA DNA, IIV3 IM (2012/2013)	A/California/07/2009 (H1N1)	Baseline	28.28
215	18 - 50 years	HA DNA, IIV3 IM (2012/2013)	A/California/07/2009 (H1N1)	3 weeks post prime	28.28
215	18 - 50 years	HA DNA, IIV3 IM (2012/2013)	A/California/07/2009 (H1N1)	3 weeks post boost	320
215	18 - 50 years	HA DNA, IIV3 IM (2012/2013)	A/California/07/2009 (H1N1)	24 weeks post boost	160
216	18 - 50 years	HA DNA, IIV3 IM (2012/2013)	A/California/07/2009 (H1N1)	Baseline	56.57
216	18 - 50 years	HA DNA, IIV3 IM (2012/2013)	A/California/07/2009 (H1N1)	3 weeks post prime	20
216	18 - 50 years	HA DNA, IIV3 IM (2012/2013)	A/California/07/2009 (H1N1)	3 weeks post boost	40
216	18 - 50 years	HA DNA, IIV3 IM (2012/2013)	A/California/07/2009 (H1N1)	24 weeks post boost	40
217	18 - 50 years	HA DNA, IIV3 IM (2012/2013)	A/California/07/2009 (H1N1)	Baseline	56.57
217	18 - 50 years	HA DNA, IIV3 IM (2012/2013)	A/California/07/2009 (H1N1)	3 weeks post prime	28.28
217	18 - 50 years	HA DNA, IIV3 IM (2012/2013)	A/California/07/2009 (H1N1)	3 weeks post boost	160
217	18 - 50 years	HA DNA, IIV3 IM (2012/2013)	A/California/07/2009 (H1N1)	24 weeks post boost	80
218	18 - 50 years	HA DNA, IIV3 IM (2012/2013)	A/California/07/2009 (H1N1)	Baseline	160
218	18 - 50 years	HA DNA, IIV3 IM (2012/2013)	A/California/07/2009 (H1N1)	3 weeks post prime	113.14
218	18 - 50 years	HA DNA, IIV3 IM (2012/2013)	A/California/07/2009 (H1N1)	3 weeks post boost	160
218	18 - 50 years	HA DNA, IIV3 IM (2012/2013)	A/California/07/2009 (H1N1)	24 weeks post boost	160
219	51 - 70 years	HA DNA, IIV3 IM (2012/2013)	A/California/07/2009 (H1N1)	Baseline	80
219	51 - 70 years	HA DNA, IIV3 IM (2012/2013)	A/California/07/2009 (H1N1)	3 weeks post prime	40
219	51 - 70 years	HA DNA, IIV3 IM (2012/2013)	A/California/07/2009 (H1N1)	3 weeks post boost	80
219	51 - 70 years	HA DNA, IIV3 IM (2012/2013)	A/California/07/2009 (H1N1)	24 weeks post boost	80
220	18 - 50 years	HA DNA, IIV3 IM (2012/2013)	A/California/07/2009 (H1N1)	Baseline	<10
220	18 - 50 years	HA DNA, IIV3 IM (2012/2013)	A/California/07/2009 (H1N1)	3 weeks post prime	<10
220	18 - 50 years	HA DNA, IIV3 IM (2012/2013)	A/California/07/2009 (H1N1)	3 weeks post boost	160
220	18 - 50 years	HA DNA, IIV3 IM (2012/2013)	A/California/07/2009 (H1N1)	24 weeks post boost	20
221	18 - 50 years	HA DNA, IIV3 IM (2012/2013)	A/California/07/2009 (H1N1)	Baseline	7.07
221	18 - 50 years	HA DNA, IIV3 IM (2012/2013)	A/California/07/2009 (H1N1)	3 weeks post prime	7.07
221	18 - 50 years	HA DNA, IIV3 IM (2012/2013)	A/California/07/2009 (H1N1)	3 weeks post boost	113.14
221	18 - 50 years	HA DNA, IIV3 IM (2012/2013)	A/California/07/2009 (H1N1)	24 weeks post boost	40
222	51 - 70 years	HA DNA, IIV3 IM (2012/2013)	A/California/07/2009 (H1N1)	Baseline	28.28
222	51 - 70 years	HA DNA, IIV3 IM (2012/2013)	A/California/07/2009 (H1N1)	3 weeks post prime	28.28
222	51 - 70 years	HA DNA, IIV3 IM (2012/2013)	A/California/07/2009 (H1N1)	3 weeks post boost	40
222	51 - 70 years	HA DNA, IIV3 IM (2012/2013)	A/California/07/2009 (H1N1)	24 weeks post boost	40
223	18 - 50 years	HA DNA, IIV3 IM (2012/2013)	A/California/07/2009 (H1N1)	Baseline	<10
223	18 - 50 years	HA DNA, IIV3 IM (2012/2013)	A/California/07/2009 (H1N1)	3 weeks post prime	<10
223	18 - 50 years	HA DNA, IIV3 IM (2012/2013)	A/California/07/2009 (H1N1)	3 weeks post boost	160
223	18 - 50 years	HA DNA, IIV3 IM (2012/2013)	A/California/07/2009 (H1N1)	24 weeks post boost	160
224	18 - 50 years	HA DNA, IIV3 IM (2012/2013)	A/California/07/2009 (H1N1)	Baseline	56.57
224	18 - 50 years	HA DNA, IIV3 IM (2012/2013)	A/California/07/2009 (H1N1)	3 weeks post prime	56.57
224	18 - 50 years	HA DNA, IIV3 IM (2012/2013)	A/California/07/2009 (H1N1)	3 weeks post boost	80
224	18 - 50 years	HA DNA, IIV3 IM (2012/2013)	A/California/07/2009 (H1N1)	24 weeks post boost	40
225	18 - 50 years	HA DNA, IIV3 IM (2012/2013)	A/California/07/2009 (H1N1)	Baseline	28.28
225	18 - 50 years	HA DNA, IIV3 IM (2012/2013)	A/California/07/2009 (H1N1)	3 weeks post prime	20
225	18 - 50 years	HA DNA, IIV3 IM (2012/2013)	A/California/07/2009 (H1N1)	3 weeks post boost	40
225	18 - 50 years	HA DNA, IIV3 IM (2012/2013)	A/California/07/2009 (H1N1)	24 weeks post boost	40
226	18 - 50 years	HA DNA, IIV3 IM (2012/2013)	A/California/07/2009 (H1N1)	Baseline	80
226	18 - 50 years	HA DNA, IIV3 IM (2012/2013)	A/California/07/2009 (H1N1)	3 weeks post prime	80
226	18 - 50 years	HA DNA, IIV3 IM (2012/2013)	A/California/07/2009 (H1N1)	3 weeks post boost	113.14
226	18 - 50 years	HA DNA, IIV3 IM (2012/2013)	A/California/07/2009 (H1N1)	24 weeks post boost	80
227	18 - 50 years	HA DNA, IIV3 IM (2012/2013)	A/California/07/2009 (H1N1)	Baseline	<10
227	18 - 50 years	HA DNA, IIV3 IM (2012/2013)	A/California/07/2009 (H1N1)	3 weeks post prime	<10
227	18 - 50 years	HA DNA, IIV3 IM (2012/2013)	A/California/07/2009 (H1N1)	3 weeks post boost	<10
227	18 - 50 years	HA DNA, IIV3 IM (2012/2013)	A/California/07/2009 (H1N1)	24 weeks post boost	<10
228	18 - 50 years	HA DNA, IIV3 IM (2012/2013)	A/California/07/2009 (H1N1)	Baseline	<10
228	18 - 50 years	HA DNA, IIV3 IM (2012/2013)	A/California/07/2009 (H1N1)	3 weeks post prime	7.07
228	18 - 50 years	HA DNA, IIV3 IM (2012/2013)	A/California/07/2009 (H1N1)	3 weeks post boost	14.14
228	18 - 50 years	HA DNA, IIV3 IM (2012/2013)	A/California/07/2009 (H1N1)	24 weeks post boost	<10
229	18 - 50 years	HA DNA, IIV3 IM (2012/2013)	A/California/07/2009 (H1N1)	Baseline	80
229	18 - 50 years	HA DNA, IIV3 IM (2012/2013)	A/California/07/2009 (H1N1)	3 weeks post prime	56.57
229	18 - 50 years	HA DNA, IIV3 IM (2012/2013)	A/California/07/2009 (H1N1)	3 weeks post boost	56.57
229	18 - 50 years	HA DNA, IIV3 IM (2012/2013)	A/California/07/2009 (H1N1)	24 weeks post boost	56.57
230	18 - 50 years	HA DNA, IIV3 IM (2012/2013)	A/California/07/2009 (H1N1)	Baseline	20
230	18 - 50 years	HA DNA, IIV3 IM (2012/2013)	A/California/07/2009 (H1N1)	3 weeks post prime	20
230	18 - 50 years	HA DNA, IIV3 IM (2012/2013)	A/California/07/2009 (H1N1)	3 weeks post boost	160
230	18 - 50 years	HA DNA, IIV3 IM (2012/2013)	A/California/07/2009 (H1N1)	24 weeks post boost	113.14
231	18 - 50 years	HA DNA, IIV3 IM (2012/2013)	A/California/07/2009 (H1N1)	Baseline	<10
231	18 - 50 years	HA DNA, IIV3 IM (2012/2013)	A/California/07/2009 (H1N1)	3 weeks post prime	<10
231	18 - 50 years	HA DNA, IIV3 IM (2012/2013)	A/California/07/2009 (H1N1)	3 weeks post boost	28.28
231	18 - 50 years	HA DNA, IIV3 IM (2012/2013)	A/California/07/2009 (H1N1)	24 weeks post boost	<10
232	18 - 50 years	HA DNA, IIV3 IM (2012/2013)	A/California/07/2009 (H1N1)	Baseline	<10
232	18 - 50 years	HA DNA, IIV3 IM (2012/2013)	A/California/07/2009 (H1N1)	3 weeks post prime	<10
232	18 - 50 years	HA DNA, IIV3 IM (2012/2013)	A/California/07/2009 (H1N1)	3 weeks post boost	<10
232	18 - 50 years	HA DNA, IIV3 IM (2012/2013)	A/California/07/2009 (H1N1)	24 weeks post boost	<10
233	18 - 50 years	HA DNA, IIV3 IM (2012/2013)	A/California/07/2009 (H1N1)	Baseline	320
233	18 - 50 years	HA DNA, IIV3 IM (2012/2013)	A/California/07/2009 (H1N1)	3 weeks post prime	226.27
233	18 - 50 years	HA DNA, IIV3 IM (2012/2013)	A/California/07/2009 (H1N1)	3 weeks post boost	226.27
233	18 - 50 years	HA DNA, IIV3 IM (2012/2013)	A/California/07/2009 (H1N1)	24 weeks post boost	320
234	18 - 50 years	HA DNA, IIV3 IM (2012/2013)	A/California/07/2009 (H1N1)	Baseline	320
234	18 - 50 years	HA DNA, IIV3 IM (2012/2013)	A/California/07/2009 (H1N1)	3 weeks post prime	320
234	18 - 50 years	HA DNA, IIV3 IM (2012/2013)	A/California/07/2009 (H1N1)	3 weeks post boost	640
234	18 - 50 years	HA DNA, IIV3 IM (2012/2013)	A/California/07/2009 (H1N1)	24 weeks post boost	640
235	18 - 50 years	HA DNA, IIV3 IM (2012/2013)	A/California/07/2009 (H1N1)	Baseline	<10
235	18 - 50 years	HA DNA, IIV3 IM (2012/2013)	A/California/07/2009 (H1N1)	3 weeks post prime	<10
235	18 - 50 years	HA DNA, IIV3 IM (2012/2013)	A/California/07/2009 (H1N1)	3 weeks post boost	7.07
235	18 - 50 years	HA DNA, IIV3 IM (2012/2013)	A/California/07/2009 (H1N1)	24 weeks post boost	<10
236	18 - 50 years	HA DNA, IIV3 IM (2012/2013)	A/California/07/2009 (H1N1)	Baseline	160
236	18 - 50 years	HA DNA, IIV3 IM (2012/2013)	A/California/07/2009 (H1N1)	3 weeks post prime	80
236	18 - 50 years	HA DNA, IIV3 IM (2012/2013)	A/California/07/2009 (H1N1)	3 weeks post boost	80
236	18 - 50 years	HA DNA, IIV3 IM (2012/2013)	A/California/07/2009 (H1N1)	24 weeks post boost	80
237	51 - 70 years	HA DNA, IIV3 IM (2012/2013)	A/California/07/2009 (H1N1)	Baseline	<10
237	51 - 70 years	HA DNA, IIV3 IM (2012/2013)	A/California/07/2009 (H1N1)	3 weeks post prime	<10
237	51 - 70 years	HA DNA, IIV3 IM (2012/2013)	A/California/07/2009 (H1N1)	3 weeks post boost	56.57
237	51 - 70 years	HA DNA, IIV3 IM (2012/2013)	A/California/07/2009 (H1N1)	24 weeks post boost	56.57
238	18 - 50 years	HA DNA, IIV3 IM (2012/2013)	A/California/07/2009 (H1N1)	Baseline	320
238	18 - 50 years	HA DNA, IIV3 IM (2012/2013)	A/California/07/2009 (H1N1)	3 weeks post prime	320
238	18 - 50 years	HA DNA, IIV3 IM (2012/2013)	A/California/07/2009 (H1N1)	3 weeks post boost	640
238	18 - 50 years	HA DNA, IIV3 IM (2012/2013)	A/California/07/2009 (H1N1)	24 weeks post boost	452.55
239	51 - 70 years	HA DNA, IIV3 IM (2012/2013)	A/California/07/2009 (H1N1)	Baseline	80
239	51 - 70 years	HA DNA, IIV3 IM (2012/2013)	A/California/07/2009 (H1N1)	3 weeks post prime	80
239	51 - 70 years	HA DNA, IIV3 IM (2012/2013)	A/California/07/2009 (H1N1)	3 weeks post boost	226.27
239	51 - 70 years	HA DNA, IIV3 IM (2012/2013)	A/California/07/2009 (H1N1)	24 weeks post boost	160
240	51 - 70 years	HA DNA, IIV3 IM (2012/2013)	A/California/07/2009 (H1N1)	Baseline	10
240	51 - 70 years	HA DNA, IIV3 IM (2012/2013)	A/California/07/2009 (H1N1)	3 weeks post prime	10
240	51 - 70 years	HA DNA, IIV3 IM (2012/2013)	A/California/07/2009 (H1N1)	3 weeks post boost	40
240	51 - 70 years	HA DNA, IIV3 IM (2012/2013)	A/California/07/2009 (H1N1)	24 weeks post boost	20
241	51 - 70 years	HA DNA, IIV3 IM (2012/2013)	A/California/07/2009 (H1N1)	Baseline	<10
241	51 - 70 years	HA DNA, IIV3 IM (2012/2013)	A/California/07/2009 (H1N1)	3 weeks post prime	<10
241	51 - 70 years	HA DNA, IIV3 IM (2012/2013)	A/California/07/2009 (H1N1)	3 weeks post boost	<10
241	51 - 70 years	HA DNA, IIV3 IM (2012/2013)	A/California/07/2009 (H1N1)	24 weeks post boost	<10
242	51 - 70 years	HA DNA, IIV3 IM (2012/2013)	A/California/07/2009 (H1N1)	Baseline	40
242	51 - 70 years	HA DNA, IIV3 IM (2012/2013)	A/California/07/2009 (H1N1)	3 weeks post prime	28.28
242	51 - 70 years	HA DNA, IIV3 IM (2012/2013)	A/California/07/2009 (H1N1)	3 weeks post boost	80
242	51 - 70 years	HA DNA, IIV3 IM (2012/2013)	A/California/07/2009 (H1N1)	24 weeks post boost	80
243	51 - 70 years	HA DNA, IIV3 IM (2012/2013)	A/California/07/2009 (H1N1)	Baseline	<10
243	51 - 70 years	HA DNA, IIV3 IM (2012/2013)	A/California/07/2009 (H1N1)	3 weeks post prime	<10
243	51 - 70 years	HA DNA, IIV3 IM (2012/2013)	A/California/07/2009 (H1N1)	3 weeks post boost	10
243	51 - 70 years	HA DNA, IIV3 IM (2012/2013)	A/California/07/2009 (H1N1)	24 weeks post boost	<10
244	51 - 70 years	HA DNA, IIV3 IM (2012/2013)	A/California/07/2009 (H1N1)	Baseline	14.14
244	51 - 70 years	HA DNA, IIV3 IM (2012/2013)	A/California/07/2009 (H1N1)	3 weeks post prime	20
244	51 - 70 years	HA DNA, IIV3 IM (2012/2013)	A/California/07/2009 (H1N1)	3 weeks post boost	56.57
244	51 - 70 years	HA DNA, IIV3 IM (2012/2013)	A/California/07/2009 (H1N1)	24 weeks post boost	80
245	51 - 70 years	HA DNA, IIV3 IM (2012/2013)	A/California/07/2009 (H1N1)	Baseline	28.28
245	51 - 70 years	HA DNA, IIV3 IM (2012/2013)	A/California/07/2009 (H1N1)	3 weeks post prime	20
245	51 - 70 years	HA DNA, IIV3 IM (2012/2013)	A/California/07/2009 (H1N1)	3 weeks post boost	40
245	51 - 70 years	HA DNA, IIV3 IM (2012/2013)	A/California/07/2009 (H1N1)	24 weeks post boost	40
246	51 - 70 years	HA DNA, IIV3 IM (2012/2013)	A/California/07/2009 (H1N1)	Baseline	<10
246	51 - 70 years	HA DNA, IIV3 IM (2012/2013)	A/California/07/2009 (H1N1)	3 weeks post prime	<10
246	51 - 70 years	HA DNA, IIV3 IM (2012/2013)	A/California/07/2009 (H1N1)	3 weeks post boost	40
246	51 - 70 years	HA DNA, IIV3 IM (2012/2013)	A/California/07/2009 (H1N1)	24 weeks post boost	20
247	18 - 50 years	HA DNA, IIV3 IM (2012/2013)	A/California/07/2009 (H1N1)	Baseline	<10
247	18 - 50 years	HA DNA, IIV3 IM (2012/2013)	A/California/07/2009 (H1N1)	3 weeks post prime	<10
247	18 - 50 years	HA DNA, IIV3 IM (2012/2013)	A/California/07/2009 (H1N1)	3 weeks post boost	80
248	51 - 70 years	HA DNA, IIV3 IM (2012/2013)	A/California/07/2009 (H1N1)	Baseline	56.57
248	51 - 70 years	HA DNA, IIV3 IM (2012/2013)	A/California/07/2009 (H1N1)	3 weeks post prime	56.57
248	51 - 70 years	HA DNA, IIV3 IM (2012/2013)	A/California/07/2009 (H1N1)	3 weeks post boost	320
248	51 - 70 years	HA DNA, IIV3 IM (2012/2013)	A/California/07/2009 (H1N1)	24 weeks post boost	160
249	51 - 70 years	HA DNA, IIV3 IM (2012/2013)	A/California/07/2009 (H1N1)	Baseline	<10
249	51 - 70 years	HA DNA, IIV3 IM (2012/2013)	A/California/07/2009 (H1N1)	3 weeks post prime	40
249	51 - 70 years	HA DNA, IIV3 IM (2012/2013)	A/California/07/2009 (H1N1)	3 weeks post boost	160
249	51 - 70 years	HA DNA, IIV3 IM (2012/2013)	A/California/07/2009 (H1N1)	24 weeks post boost	80
250	51 - 70 years	HA DNA, IIV3 IM (2012/2013)	A/California/07/2009 (H1N1)	Baseline	<10
250	51 - 70 years	HA DNA, IIV3 IM (2012/2013)	A/California/07/2009 (H1N1)	3 weeks post prime	<10
250	51 - 70 years	HA DNA, IIV3 IM (2012/2013)	A/California/07/2009 (H1N1)	3 weeks post boost	40
250	51 - 70 years	HA DNA, IIV3 IM (2012/2013)	A/California/07/2009 (H1N1)	24 weeks post boost	<10
251	18 - 50 years	HA DNA, IIV3 IM (2012/2013)	A/California/07/2009 (H1N1)	Baseline	40
251	18 - 50 years	HA DNA, IIV3 IM (2012/2013)	A/California/07/2009 (H1N1)	3 weeks post prime	40
251	18 - 50 years	HA DNA, IIV3 IM (2012/2013)	A/California/07/2009 (H1N1)	3 weeks post boost	113.14
251	18 - 50 years	HA DNA, IIV3 IM (2012/2013)	A/California/07/2009 (H1N1)	24 weeks post boost	28.28
252	51 - 70 years	HA DNA, IIV3 IM (2012/2013)	A/California/07/2009 (H1N1)	Baseline	40
252	51 - 70 years	HA DNA, IIV3 IM (2012/2013)	A/California/07/2009 (H1N1)	3 weeks post prime	28.28
252	51 - 70 years	HA DNA, IIV3 IM (2012/2013)	A/California/07/2009 (H1N1)	3 weeks post boost	113.14
252	51 - 70 years	HA DNA, IIV3 IM (2012/2013)	A/California/07/2009 (H1N1)	24 weeks post boost	80
253	51 - 70 years	HA DNA, IIV3 IM (2012/2013)	A/California/07/2009 (H1N1)	Baseline	28.28
253	51 - 70 years	HA DNA, IIV3 IM (2012/2013)	A/California/07/2009 (H1N1)	3 weeks post prime	28.28
253	51 - 70 years	HA DNA, IIV3 IM (2012/2013)	A/California/07/2009 (H1N1)	3 weeks post boost	80
253	51 - 70 years	HA DNA, IIV3 IM (2012/2013)	A/California/07/2009 (H1N1)	24 weeks post boost	40
254	51 - 70 years	HA DNA, IIV3 IM (2012/2013)	A/California/07/2009 (H1N1)	Baseline	7.07
254	51 - 70 years	HA DNA, IIV3 IM (2012/2013)	A/California/07/2009 (H1N1)	3 weeks post prime	7.07
254	51 - 70 years	HA DNA, IIV3 IM (2012/2013)	A/California/07/2009 (H1N1)	3 weeks post boost	160
254	51 - 70 years	HA DNA, IIV3 IM (2012/2013)	A/California/07/2009 (H1N1)	24 weeks post boost	40
255	51 - 70 years	HA DNA, IIV3 IM (2012/2013)	A/California/07/2009 (H1N1)	Baseline	80
255	51 - 70 years	HA DNA, IIV3 IM (2012/2013)	A/California/07/2009 (H1N1)	3 weeks post prime	80
255	51 - 70 years	HA DNA, IIV3 IM (2012/2013)	A/California/07/2009 (H1N1)	3 weeks post boost	160
255	51 - 70 years	HA DNA, IIV3 IM (2012/2013)	A/California/07/2009 (H1N1)	24 weeks post boost	113.14
256	51 - 70 years	HA DNA, IIV3 IM (2012/2013)	A/California/07/2009 (H1N1)	Baseline	<10
256	51 - 70 years	HA DNA, IIV3 IM (2012/2013)	A/California/07/2009 (H1N1)	3 weeks post prime	<10
256	51 - 70 years	HA DNA, IIV3 IM (2012/2013)	A/California/07/2009 (H1N1)	3 weeks post boost	80
256	51 - 70 years	HA DNA, IIV3 IM (2012/2013)	A/California/07/2009 (H1N1)	24 weeks post boost	<10
301	50 - 64 years	IIV3 ID (2012/2013), IIV3 ID (2013/2014)	A/California/07/2009 (H1N1)	Baseline	7.07
301	50 - 64 years	IIV3 ID (2012/2013), IIV3 ID (2013/2014)	A/California/07/2009 (H1N1)	3 weeks post prime	2560
301	50 - 64 years	IIV3 ID (2012/2013), IIV3 ID (2013/2014)	A/California/07/2009 (H1N1)	3 weeks post boost	640
301	50 - 64 years	IIV3 ID (2012/2013), IIV3 ID (2013/2014)	A/California/07/2009 (H1N1)	24 weeks post boost	113.14
302	18 - 50 years	IIV3 ID (2012/2013), IIV3 ID (2013/2014)	A/California/07/2009 (H1N1)	Baseline	<10
302	18 - 50 years	IIV3 ID (2012/2013), IIV3 ID (2013/2014)	A/California/07/2009 (H1N1)	3 weeks post prime	7.07
302	18 - 50 years	IIV3 ID (2012/2013), IIV3 ID (2013/2014)	A/California/07/2009 (H1N1)	3 weeks post boost	14.14
302	18 - 50 years	IIV3 ID (2012/2013), IIV3 ID (2013/2014)	A/California/07/2009 (H1N1)	24 weeks post boost	113.14
303	18 - 50 years	IIV3 ID (2012/2013), IIV3 ID (2013/2014)	A/California/07/2009 (H1N1)	Baseline	80
303	18 - 50 years	IIV3 ID (2012/2013), IIV3 ID (2013/2014)	A/California/07/2009 (H1N1)	3 weeks post prime	452.55
303	18 - 50 years	IIV3 ID (2012/2013), IIV3 ID (2013/2014)	A/California/07/2009 (H1N1)	3 weeks post boost	320
303	18 - 50 years	IIV3 ID (2012/2013), IIV3 ID (2013/2014)	A/California/07/2009 (H1N1)	24 weeks post boost	320
304	18 - 50 years	IIV3 ID (2012/2013), IIV3 ID (2013/2014)	A/California/07/2009 (H1N1)	Baseline	20
304	18 - 50 years	IIV3 ID (2012/2013), IIV3 ID (2013/2014)	A/California/07/2009 (H1N1)	3 weeks post prime	56.57
304	18 - 50 years	IIV3 ID (2012/2013), IIV3 ID (2013/2014)	A/California/07/2009 (H1N1)	3 weeks post boost	113.14
304	18 - 50 years	IIV3 ID (2012/2013), IIV3 ID (2013/2014)	A/California/07/2009 (H1N1)	24 weeks post boost	80
305	18 - 50 years	IIV3 ID (2012/2013), IIV3 ID (2013/2014)	A/California/07/2009 (H1N1)	Baseline	<10
305	18 - 50 years	IIV3 ID (2012/2013), IIV3 ID (2013/2014)	A/California/07/2009 (H1N1)	3 weeks post prime	1810.19
305	18 - 50 years	IIV3 ID (2012/2013), IIV3 ID (2013/2014)	A/California/07/2009 (H1N1)	3 weeks post boost	452.55
305	18 - 50 years	IIV3 ID (2012/2013), IIV3 ID (2013/2014)	A/California/07/2009 (H1N1)	24 weeks post boost	320
306	18 - 50 years	IIV3 ID (2012/2013), IIV3 ID (2013/2014)	A/California/07/2009 (H1N1)	Baseline	80
306	18 - 50 years	IIV3 ID (2012/2013), IIV3 ID (2013/2014)	A/California/07/2009 (H1N1)	3 weeks post prime	320
307	18 - 50 years	IIV3 ID (2012/2013), IIV3 ID (2013/2014)	A/California/07/2009 (H1N1)	Baseline	40
307	18 - 50 years	IIV3 ID (2012/2013), IIV3 ID (2013/2014)	A/California/07/2009 (H1N1)	3 weeks post prime	80
307	18 - 50 years	IIV3 ID (2012/2013), IIV3 ID (2013/2014)	A/California/07/2009 (H1N1)	3 weeks post boost	226.27
307	18 - 50 years	IIV3 ID (2012/2013), IIV3 ID (2013/2014)	A/California/07/2009 (H1N1)	24 weeks post boost	40
308	18 - 50 years	IIV3 ID (2012/2013), IIV3 ID (2013/2014)	A/California/07/2009 (H1N1)	Baseline	<10
308	18 - 50 years	IIV3 ID (2012/2013), IIV3 ID (2013/2014)	A/California/07/2009 (H1N1)	3 weeks post prime	160
309	18 - 50 years	IIV3 ID (2012/2013), IIV3 ID (2013/2014)	A/California/07/2009 (H1N1)	Baseline	10
309	18 - 50 years	IIV3 ID (2012/2013), IIV3 ID (2013/2014)	A/California/07/2009 (H1N1)	3 weeks post prime	20
309	18 - 50 years	IIV3 ID (2012/2013), IIV3 ID (2013/2014)	A/California/07/2009 (H1N1)	3 weeks post boost	40
309	18 - 50 years	IIV3 ID (2012/2013), IIV3 ID (2013/2014)	A/California/07/2009 (H1N1)	24 weeks post boost	20
310	50 - 64 years	IIV3 ID (2012/2013), IIV3 ID (2013/2014)	A/California/07/2009 (H1N1)	Baseline	40
310	50 - 64 years	IIV3 ID (2012/2013), IIV3 ID (2013/2014)	A/California/07/2009 (H1N1)	3 weeks post prime	80
310	50 - 64 years	IIV3 ID (2012/2013), IIV3 ID (2013/2014)	A/California/07/2009 (H1N1)	3 weeks post boost	80
310	50 - 64 years	IIV3 ID (2012/2013), IIV3 ID (2013/2014)	A/California/07/2009 (H1N1)	24 weeks post boost	56.57
311	18 - 50 years	IIV3 ID (2012/2013), IIV3 ID (2013/2014)	A/California/07/2009 (H1N1)	Baseline	40
311	18 - 50 years	IIV3 ID (2012/2013), IIV3 ID (2013/2014)	A/California/07/2009 (H1N1)	3 weeks post prime	80
311	18 - 50 years	IIV3 ID (2012/2013), IIV3 ID (2013/2014)	A/California/07/2009 (H1N1)	3 weeks post boost	56.57
311	18 - 50 years	IIV3 ID (2012/2013), IIV3 ID (2013/2014)	A/California/07/2009 (H1N1)	24 weeks post boost	80
312	18 - 50 years	IIV3 ID (2012/2013), IIV3 ID (2013/2014)	A/California/07/2009 (H1N1)	Baseline	<10
312	18 - 50 years	IIV3 ID (2012/2013), IIV3 ID (2013/2014)	A/California/07/2009 (H1N1)	3 weeks post prime	<10
312	18 - 50 years	IIV3 ID (2012/2013), IIV3 ID (2013/2014)	A/California/07/2009 (H1N1)	3 weeks post boost	<10
312	18 - 50 years	IIV3 ID (2012/2013), IIV3 ID (2013/2014)	A/California/07/2009 (H1N1)	24 weeks post boost	<10
313	18 - 50 years	IIV3 ID (2012/2013), IIV3 ID (2013/2014)	A/California/07/2009 (H1N1)	Baseline	<10
313	18 - 50 years	IIV3 ID (2012/2013), IIV3 ID (2013/2014)	A/California/07/2009 (H1N1)	3 weeks post prime	<10
313	18 - 50 years	IIV3 ID (2012/2013), IIV3 ID (2013/2014)	A/California/07/2009 (H1N1)	3 weeks post boost	<10
313	18 - 50 years	IIV3 ID (2012/2013), IIV3 ID (2013/2014)	A/California/07/2009 (H1N1)	24 weeks post boost	<10
314	50 - 64 years	IIV3 ID (2012/2013), IIV3 ID (2013/2014)	A/California/07/2009 (H1N1)	Baseline	<10
314	50 - 64 years	IIV3 ID (2012/2013), IIV3 ID (2013/2014)	A/California/07/2009 (H1N1)	3 weeks post prime	56.57
314	50 - 64 years	IIV3 ID (2012/2013), IIV3 ID (2013/2014)	A/California/07/2009 (H1N1)	3 weeks post boost	40
314	50 - 64 years	IIV3 ID (2012/2013), IIV3 ID (2013/2014)	A/California/07/2009 (H1N1)	24 weeks post boost	20
315	18 - 50 years	IIV3 ID (2012/2013), IIV3 ID (2013/2014)	A/California/07/2009 (H1N1)	Baseline	40
315	18 - 50 years	IIV3 ID (2012/2013), IIV3 ID (2013/2014)	A/California/07/2009 (H1N1)	3 weeks post prime	40
315	18 - 50 years	IIV3 ID (2012/2013), IIV3 ID (2013/2014)	A/California/07/2009 (H1N1)	3 weeks post boost	80
315	18 - 50 years	IIV3 ID (2012/2013), IIV3 ID (2013/2014)	A/California/07/2009 (H1N1)	24 weeks post boost	40
316	18 - 50 years	IIV3 ID (2012/2013), IIV3 ID (2013/2014)	A/California/07/2009 (H1N1)	Baseline	80
316	18 - 50 years	IIV3 ID (2012/2013), IIV3 ID (2013/2014)	A/California/07/2009 (H1N1)	3 weeks post prime	56.57
316	18 - 50 years	IIV3 ID (2012/2013), IIV3 ID (2013/2014)	A/California/07/2009 (H1N1)	3 weeks post boost	160
316	18 - 50 years	IIV3 ID (2012/2013), IIV3 ID (2013/2014)	A/California/07/2009 (H1N1)	24 weeks post boost	56.57
317	18 - 50 years	IIV3 ID (2012/2013), IIV3 ID (2013/2014)	A/California/07/2009 (H1N1)	Baseline	56.57
317	18 - 50 years	IIV3 ID (2012/2013), IIV3 ID (2013/2014)	A/California/07/2009 (H1N1)	3 weeks post prime	56.57
317	18 - 50 years	IIV3 ID (2012/2013), IIV3 ID (2013/2014)	A/California/07/2009 (H1N1)	3 weeks post boost	40
317	18 - 50 years	IIV3 ID (2012/2013), IIV3 ID (2013/2014)	A/California/07/2009 (H1N1)	24 weeks post boost	56.57
318	18 - 50 years	IIV3 ID (2012/2013), IIV3 ID (2013/2014)	A/California/07/2009 (H1N1)	Baseline	28.28
318	18 - 50 years	IIV3 ID (2012/2013), IIV3 ID (2013/2014)	A/California/07/2009 (H1N1)	3 weeks post prime	40
318	18 - 50 years	IIV3 ID (2012/2013), IIV3 ID (2013/2014)	A/California/07/2009 (H1N1)	3 weeks post boost	80
318	18 - 50 years	IIV3 ID (2012/2013), IIV3 ID (2013/2014)	A/California/07/2009 (H1N1)	24 weeks post boost	28.28
319	18 - 50 years	IIV3 ID (2012/2013), IIV3 ID (2013/2014)	A/California/07/2009 (H1N1)	Baseline	<10
319	18 - 50 years	IIV3 ID (2012/2013), IIV3 ID (2013/2014)	A/California/07/2009 (H1N1)	3 weeks post prime	<10
319	18 - 50 years	IIV3 ID (2012/2013), IIV3 ID (2013/2014)	A/California/07/2009 (H1N1)	3 weeks post boost	<10
319	18 - 50 years	IIV3 ID (2012/2013), IIV3 ID (2013/2014)	A/California/07/2009 (H1N1)	24 weeks post boost	<10
320	18 - 50 years	IIV3 ID (2012/2013), IIV3 ID (2013/2014)	A/California/07/2009 (H1N1)	Baseline	640
320	18 - 50 years	IIV3 ID (2012/2013), IIV3 ID (2013/2014)	A/California/07/2009 (H1N1)	3 weeks post prime	452.55
320	18 - 50 years	IIV3 ID (2012/2013), IIV3 ID (2013/2014)	A/California/07/2009 (H1N1)	3 weeks post boost	320
320	18 - 50 years	IIV3 ID (2012/2013), IIV3 ID (2013/2014)	A/California/07/2009 (H1N1)	24 weeks post boost	320
321	18 - 50 years	IIV3 ID (2012/2013), IIV3 ID (2013/2014)	A/California/07/2009 (H1N1)	Baseline	20
321	18 - 50 years	IIV3 ID (2012/2013), IIV3 ID (2013/2014)	A/California/07/2009 (H1N1)	3 weeks post prime	40
321	18 - 50 years	IIV3 ID (2012/2013), IIV3 ID (2013/2014)	A/California/07/2009 (H1N1)	3 weeks post boost	113.14
321	18 - 50 years	IIV3 ID (2012/2013), IIV3 ID (2013/2014)	A/California/07/2009 (H1N1)	24 weeks post boost	40
322	50 - 64 years	IIV3 ID (2012/2013), IIV3 ID (2013/2014)	A/California/07/2009 (H1N1)	Baseline	56.57
322	50 - 64 years	IIV3 ID (2012/2013), IIV3 ID (2013/2014)	A/California/07/2009 (H1N1)	3 weeks post prime	80
322	50 - 64 years	IIV3 ID (2012/2013), IIV3 ID (2013/2014)	A/California/07/2009 (H1N1)	3 weeks post boost	56.57
322	50 - 64 years	IIV3 ID (2012/2013), IIV3 ID (2013/2014)	A/California/07/2009 (H1N1)	24 weeks post boost	80
323	50 - 64 years	IIV3 ID (2012/2013), IIV3 ID (2013/2014)	A/California/07/2009 (H1N1)	Baseline	80
323	50 - 64 years	IIV3 ID (2012/2013), IIV3 ID (2013/2014)	A/California/07/2009 (H1N1)	3 weeks post prime	56.57
323	50 - 64 years	IIV3 ID (2012/2013), IIV3 ID (2013/2014)	A/California/07/2009 (H1N1)	3 weeks post boost	80
323	50 - 64 years	IIV3 ID (2012/2013), IIV3 ID (2013/2014)	A/California/07/2009 (H1N1)	24 weeks post boost	56.57
324	50 - 64 years	IIV3 ID (2012/2013), IIV3 ID (2013/2014)	A/California/07/2009 (H1N1)	Baseline	<10
324	50 - 64 years	IIV3 ID (2012/2013), IIV3 ID (2013/2014)	A/California/07/2009 (H1N1)	3 weeks post prime	7.07
324	50 - 64 years	IIV3 ID (2012/2013), IIV3 ID (2013/2014)	A/California/07/2009 (H1N1)	3 weeks post boost	7.07
324	50 - 64 years	IIV3 ID (2012/2013), IIV3 ID (2013/2014)	A/California/07/2009 (H1N1)	24 weeks post boost	<10
325	50 - 64 years	IIV3 ID (2012/2013), IIV3 ID (2013/2014)	A/California/07/2009 (H1N1)	Baseline	<10
325	50 - 64 years	IIV3 ID (2012/2013), IIV3 ID (2013/2014)	A/California/07/2009 (H1N1)	3 weeks post prime	40
325	50 - 64 years	IIV3 ID (2012/2013), IIV3 ID (2013/2014)	A/California/07/2009 (H1N1)	3 weeks post boost	<10
325	50 - 64 years	IIV3 ID (2012/2013), IIV3 ID (2013/2014)	A/California/07/2009 (H1N1)	24 weeks post boost	<10
326	50 - 64 years	IIV3 ID (2012/2013), IIV3 ID (2013/2014)	A/California/07/2009 (H1N1)	Baseline	28.28
326	50 - 64 years	IIV3 ID (2012/2013), IIV3 ID (2013/2014)	A/California/07/2009 (H1N1)	3 weeks post prime	80
326	50 - 64 years	IIV3 ID (2012/2013), IIV3 ID (2013/2014)	A/California/07/2009 (H1N1)	3 weeks post boost	56.57
326	50 - 64 years	IIV3 ID (2012/2013), IIV3 ID (2013/2014)	A/California/07/2009 (H1N1)	24 weeks post boost	40
327	18 - 50 years	IIV3 ID (2012/2013), IIV3 ID (2013/2014)	A/California/07/2009 (H1N1)	Baseline	<10
327	18 - 50 years	IIV3 ID (2012/2013), IIV3 ID (2013/2014)	A/California/07/2009 (H1N1)	3 weeks post prime	20
327	18 - 50 years	IIV3 ID (2012/2013), IIV3 ID (2013/2014)	A/California/07/2009 (H1N1)	3 weeks post boost	10
327	18 - 50 years	IIV3 ID (2012/2013), IIV3 ID (2013/2014)	A/California/07/2009 (H1N1)	24 weeks post boost	<10
328	18 - 50 years	IIV3 ID (2012/2013), IIV3 ID (2013/2014)	A/California/07/2009 (H1N1)	Baseline	<10
328	18 - 50 years	IIV3 ID (2012/2013), IIV3 ID (2013/2014)	A/California/07/2009 (H1N1)	3 weeks post prime	160
329	50 - 64 years	IIV3 ID (2012/2013), IIV3 ID (2013/2014)	A/California/07/2009 (H1N1)	Baseline	80
329	50 - 64 years	IIV3 ID (2012/2013), IIV3 ID (2013/2014)	A/California/07/2009 (H1N1)	3 weeks post prime	56.57
329	50 - 64 years	IIV3 ID (2012/2013), IIV3 ID (2013/2014)	A/California/07/2009 (H1N1)	3 weeks post boost	56.57
329	50 - 64 years	IIV3 ID (2012/2013), IIV3 ID (2013/2014)	A/California/07/2009 (H1N1)	24 weeks post boost	56.57
330	50 - 64 years	IIV3 ID (2012/2013), IIV3 ID (2013/2014)	A/California/07/2009 (H1N1)	Baseline	80
330	50 - 64 years	IIV3 ID (2012/2013), IIV3 ID (2013/2014)	A/California/07/2009 (H1N1)	3 weeks post prime	113.14
330	50 - 64 years	IIV3 ID (2012/2013), IIV3 ID (2013/2014)	A/California/07/2009 (H1N1)	3 weeks post boost	160
330	50 - 64 years	IIV3 ID (2012/2013), IIV3 ID (2013/2014)	A/California/07/2009 (H1N1)	24 weeks post boost	113.14
331	18 - 50 years	IIV3 ID (2012/2013), IIV3 ID (2013/2014)	A/California/07/2009 (H1N1)	Baseline	<10
331	18 - 50 years	IIV3 ID (2012/2013), IIV3 ID (2013/2014)	A/California/07/2009 (H1N1)	3 weeks post prime	160
332	18 - 50 years	IIV3 ID (2012/2013), IIV3 ID (2013/2014)	A/California/07/2009 (H1N1)	Baseline	<10
332	18 - 50 years	IIV3 ID (2012/2013), IIV3 ID (2013/2014)	A/California/07/2009 (H1N1)	3 weeks post prime	905.1
332	18 - 50 years	IIV3 ID (2012/2013), IIV3 ID (2013/2014)	A/California/07/2009 (H1N1)	3 weeks post boost	452.55
332	18 - 50 years	IIV3 ID (2012/2013), IIV3 ID (2013/2014)	A/California/07/2009 (H1N1)	24 weeks post boost	640
333	18 - 50 years	IIV3 ID (2012/2013), IIV3 ID (2013/2014)	A/California/07/2009 (H1N1)	Baseline	20
333	18 - 50 years	IIV3 ID (2012/2013), IIV3 ID (2013/2014)	A/California/07/2009 (H1N1)	3 weeks post prime	905.1
333	18 - 50 years	IIV3 ID (2012/2013), IIV3 ID (2013/2014)	A/California/07/2009 (H1N1)	3 weeks post boost	640
333	18 - 50 years	IIV3 ID (2012/2013), IIV3 ID (2013/2014)	A/California/07/2009 (H1N1)	24 weeks post boost	452.55
334	50 - 64 years	IIV3 ID (2012/2013), IIV3 ID (2013/2014)	A/California/07/2009 (H1N1)	Baseline	<10
334	50 - 64 years	IIV3 ID (2012/2013), IIV3 ID (2013/2014)	A/California/07/2009 (H1N1)	3 weeks post prime	40
335	18 - 50 years	IIV3 ID (2012/2013), IIV3 ID (2013/2014)	A/California/07/2009 (H1N1)	Baseline	<10
335	18 - 50 years	IIV3 ID (2012/2013), IIV3 ID (2013/2014)	A/California/07/2009 (H1N1)	3 weeks post prime	640
335	18 - 50 years	IIV3 ID (2012/2013), IIV3 ID (2013/2014)	A/California/07/2009 (H1N1)	3 weeks post boost	320
335	18 - 50 years	IIV3 ID (2012/2013), IIV3 ID (2013/2014)	A/California/07/2009 (H1N1)	24 weeks post boost	80
336	18 - 50 years	IIV3 ID (2012/2013), IIV3 ID (2013/2014)	A/California/07/2009 (H1N1)	Baseline	<10
336	18 - 50 years	IIV3 ID (2012/2013), IIV3 ID (2013/2014)	A/California/07/2009 (H1N1)	3 weeks post prime	160
336	18 - 50 years	IIV3 ID (2012/2013), IIV3 ID (2013/2014)	A/California/07/2009 (H1N1)	3 weeks post boost	<10
336	18 - 50 years	IIV3 ID (2012/2013), IIV3 ID (2013/2014)	A/California/07/2009 (H1N1)	24 weeks post boost	<10
337	18 - 50 years	IIV3 ID (2012/2013), IIV3 ID (2013/2014)	A/California/07/2009 (H1N1)	Baseline	<10
337	18 - 50 years	IIV3 ID (2012/2013), IIV3 ID (2013/2014)	A/California/07/2009 (H1N1)	3 weeks post prime	452.55
337	18 - 50 years	IIV3 ID (2012/2013), IIV3 ID (2013/2014)	A/California/07/2009 (H1N1)	3 weeks post boost	320
337	18 - 50 years	IIV3 ID (2012/2013), IIV3 ID (2013/2014)	A/California/07/2009 (H1N1)	24 weeks post boost	160
338	18 - 50 years	IIV3 ID (2012/2013), IIV3 ID (2013/2014)	A/California/07/2009 (H1N1)	Baseline	40
338	18 - 50 years	IIV3 ID (2012/2013), IIV3 ID (2013/2014)	A/California/07/2009 (H1N1)	3 weeks post prime	80
338	18 - 50 years	IIV3 ID (2012/2013), IIV3 ID (2013/2014)	A/California/07/2009 (H1N1)	3 weeks post boost	113.14
338	18 - 50 years	IIV3 ID (2012/2013), IIV3 ID (2013/2014)	A/California/07/2009 (H1N1)	24 weeks post boost	56.57
339	18 - 50 years	IIV3 ID (2012/2013), IIV3 ID (2013/2014)	A/California/07/2009 (H1N1)	Baseline	<10
339	18 - 50 years	IIV3 ID (2012/2013), IIV3 ID (2013/2014)	A/California/07/2009 (H1N1)	3 weeks post prime	40
339	18 - 50 years	IIV3 ID (2012/2013), IIV3 ID (2013/2014)	A/California/07/2009 (H1N1)	3 weeks post boost	113.14
339	18 - 50 years	IIV3 ID (2012/2013), IIV3 ID (2013/2014)	A/California/07/2009 (H1N1)	24 weeks post boost	<10
340	18 - 50 years	IIV3 ID (2012/2013), IIV3 ID (2013/2014)	A/California/07/2009 (H1N1)	Baseline	<10
340	18 - 50 years	IIV3 ID (2012/2013), IIV3 ID (2013/2014)	A/California/07/2009 (H1N1)	3 weeks post prime	320
340	18 - 50 years	IIV3 ID (2012/2013), IIV3 ID (2013/2014)	A/California/07/2009 (H1N1)	3 weeks post boost	160
340	18 - 50 years	IIV3 ID (2012/2013), IIV3 ID (2013/2014)	A/California/07/2009 (H1N1)	24 weeks post boost	113.14
341	50 - 64 years	IIV3 ID (2012/2013), IIV3 ID (2013/2014)	A/California/07/2009 (H1N1)	Baseline	226.27
341	50 - 64 years	IIV3 ID (2012/2013), IIV3 ID (2013/2014)	A/California/07/2009 (H1N1)	3 weeks post prime	320
341	50 - 64 years	IIV3 ID (2012/2013), IIV3 ID (2013/2014)	A/California/07/2009 (H1N1)	3 weeks post boost	320
341	50 - 64 years	IIV3 ID (2012/2013), IIV3 ID (2013/2014)	A/California/07/2009 (H1N1)	24 weeks post boost	160
342	50 - 64 years	IIV3 ID (2012/2013), IIV3 ID (2013/2014)	A/California/07/2009 (H1N1)	Baseline	20
342	50 - 64 years	IIV3 ID (2012/2013), IIV3 ID (2013/2014)	A/California/07/2009 (H1N1)	3 weeks post prime	452.55
342	50 - 64 years	IIV3 ID (2012/2013), IIV3 ID (2013/2014)	A/California/07/2009 (H1N1)	3 weeks post boost	113.14
342	50 - 64 years	IIV3 ID (2012/2013), IIV3 ID (2013/2014)	A/California/07/2009 (H1N1)	24 weeks post boost	80
343	18 - 50 years	IIV3 ID (2012/2013), IIV3 ID (2013/2014)	A/California/07/2009 (H1N1)	Baseline	<10
343	18 - 50 years	IIV3 ID (2012/2013), IIV3 ID (2013/2014)	A/California/07/2009 (H1N1)	3 weeks post prime	320
343	18 - 50 years	IIV3 ID (2012/2013), IIV3 ID (2013/2014)	A/California/07/2009 (H1N1)	3 weeks post boost	160
343	18 - 50 years	IIV3 ID (2012/2013), IIV3 ID (2013/2014)	A/California/07/2009 (H1N1)	24 weeks post boost	113.14
344	50 - 64 years	IIV3 ID (2012/2013), IIV3 ID (2013/2014)	A/California/07/2009 (H1N1)	Baseline	20
344	50 - 64 years	IIV3 ID (2012/2013), IIV3 ID (2013/2014)	A/California/07/2009 (H1N1)	3 weeks post prime	320
344	50 - 64 years	IIV3 ID (2012/2013), IIV3 ID (2013/2014)	A/California/07/2009 (H1N1)	3 weeks post boost	226.27
344	50 - 64 years	IIV3 ID (2012/2013), IIV3 ID (2013/2014)	A/California/07/2009 (H1N1)	24 weeks post boost	160
345	50 - 64 years	IIV3 ID (2012/2013), IIV3 ID (2013/2014)	A/California/07/2009 (H1N1)	Baseline	<10
345	50 - 64 years	IIV3 ID (2012/2013), IIV3 ID (2013/2014)	A/California/07/2009 (H1N1)	3 weeks post prime	640
345	50 - 64 years	IIV3 ID (2012/2013), IIV3 ID (2013/2014)	A/California/07/2009 (H1N1)	3 weeks post boost	452.55
345	50 - 64 years	IIV3 ID (2012/2013), IIV3 ID (2013/2014)	A/California/07/2009 (H1N1)	24 weeks post boost	320
346	18 - 50 years	IIV3 ID (2012/2013), IIV3 ID (2013/2014)	A/California/07/2009 (H1N1)	Baseline	160
346	18 - 50 years	IIV3 ID (2012/2013), IIV3 ID (2013/2014)	A/California/07/2009 (H1N1)	3 weeks post prime	80
346	18 - 50 years	IIV3 ID (2012/2013), IIV3 ID (2013/2014)	A/California/07/2009 (H1N1)	3 weeks post boost	80
346	18 - 50 years	IIV3 ID (2012/2013), IIV3 ID (2013/2014)	A/California/07/2009 (H1N1)	24 weeks post boost	160
347	50 - 64 years	IIV3 ID (2012/2013), IIV3 ID (2013/2014)	A/California/07/2009 (H1N1)	Baseline	56.57
347	50 - 64 years	IIV3 ID (2012/2013), IIV3 ID (2013/2014)	A/California/07/2009 (H1N1)	3 weeks post prime	80
347	50 - 64 years	IIV3 ID (2012/2013), IIV3 ID (2013/2014)	A/California/07/2009 (H1N1)	3 weeks post boost	113.14
347	50 - 64 years	IIV3 ID (2012/2013), IIV3 ID (2013/2014)	A/California/07/2009 (H1N1)	24 weeks post boost	56.57
348	18 - 50 years	IIV3 ID (2012/2013), IIV3 ID (2013/2014)	A/California/07/2009 (H1N1)	Baseline	14.14
348	18 - 50 years	IIV3 ID (2012/2013), IIV3 ID (2013/2014)	A/California/07/2009 (H1N1)	3 weeks post prime	113.14
348	18 - 50 years	IIV3 ID (2012/2013), IIV3 ID (2013/2014)	A/California/07/2009 (H1N1)	3 weeks post boost	80
348	18 - 50 years	IIV3 ID (2012/2013), IIV3 ID (2013/2014)	A/California/07/2009 (H1N1)	24 weeks post boost	56.57
349	50 - 64 years	IIV3 ID (2012/2013), IIV3 ID (2013/2014)	A/California/07/2009 (H1N1)	Baseline	7.07
349	50 - 64 years	IIV3 ID (2012/2013), IIV3 ID (2013/2014)	A/California/07/2009 (H1N1)	3 weeks post prime	<10
349	50 - 64 years	IIV3 ID (2012/2013), IIV3 ID (2013/2014)	A/California/07/2009 (H1N1)	3 weeks post boost	56.57
349	50 - 64 years	IIV3 ID (2012/2013), IIV3 ID (2013/2014)	A/California/07/2009 (H1N1)	24 weeks post boost	<10
401	18 - 50 years	IIV3 IM (2012/2013), IIV3 IM (2013/2014)	A/California/07/2009 (H1N1)	Baseline	113.14
401	18 - 50 years	IIV3 IM (2012/2013), IIV3 IM (2013/2014)	A/California/07/2009 (H1N1)	3 weeks post prime	452.55
401	18 - 50 years	IIV3 IM (2012/2013), IIV3 IM (2013/2014)	A/California/07/2009 (H1N1)	3 weeks post boost	905.1
401	18 - 50 years	IIV3 IM (2012/2013), IIV3 IM (2013/2014)	A/California/07/2009 (H1N1)	24 weeks post boost	640
402	18 - 50 years	IIV3 IM (2012/2013), IIV3 IM (2013/2014)	A/California/07/2009 (H1N1)	Baseline	<10
402	18 - 50 years	IIV3 IM (2012/2013), IIV3 IM (2013/2014)	A/California/07/2009 (H1N1)	3 weeks post prime	905.1
402	18 - 50 years	IIV3 IM (2012/2013), IIV3 IM (2013/2014)	A/California/07/2009 (H1N1)	3 weeks post boost	160
402	18 - 50 years	IIV3 IM (2012/2013), IIV3 IM (2013/2014)	A/California/07/2009 (H1N1)	24 weeks post boost	226.27
403	18 - 50 years	IIV3 IM (2012/2013), IIV3 IM (2013/2014)	A/California/07/2009 (H1N1)	Baseline	<10
403	18 - 50 years	IIV3 IM (2012/2013), IIV3 IM (2013/2014)	A/California/07/2009 (H1N1)	3 weeks post prime	640
403	18 - 50 years	IIV3 IM (2012/2013), IIV3 IM (2013/2014)	A/California/07/2009 (H1N1)	3 weeks post boost	113.14
403	18 - 50 years	IIV3 IM (2012/2013), IIV3 IM (2013/2014)	A/California/07/2009 (H1N1)	24 weeks post boost	<10
404	18 - 50 years	IIV3 IM (2012/2013), IIV3 IM (2013/2014)	A/California/07/2009 (H1N1)	Baseline	56.57
404	18 - 50 years	IIV3 IM (2012/2013), IIV3 IM (2013/2014)	A/California/07/2009 (H1N1)	3 weeks post prime	160
404	18 - 50 years	IIV3 IM (2012/2013), IIV3 IM (2013/2014)	A/California/07/2009 (H1N1)	3 weeks post boost	320
404	18 - 50 years	IIV3 IM (2012/2013), IIV3 IM (2013/2014)	A/California/07/2009 (H1N1)	24 weeks post boost	160
405	18 - 50 years	IIV3 IM (2012/2013), IIV3 IM (2013/2014)	A/California/07/2009 (H1N1)	Baseline	<10
405	18 - 50 years	IIV3 IM (2012/2013), IIV3 IM (2013/2014)	A/California/07/2009 (H1N1)	3 weeks post prime	640
405	18 - 50 years	IIV3 IM (2012/2013), IIV3 IM (2013/2014)	A/California/07/2009 (H1N1)	3 weeks post boost	320
405	18 - 50 years	IIV3 IM (2012/2013), IIV3 IM (2013/2014)	A/California/07/2009 (H1N1)	24 weeks post boost	226.27
406	18 - 50 years	IIV3 IM (2012/2013), IIV3 IM (2013/2014)	A/California/07/2009 (H1N1)	Baseline	<10
406	18 - 50 years	IIV3 IM (2012/2013), IIV3 IM (2013/2014)	A/California/07/2009 (H1N1)	3 weeks post prime	56.57
407	18 - 50 years	IIV3 IM (2012/2013), IIV3 IM (2013/2014)	A/California/07/2009 (H1N1)	Baseline	<10
407	18 - 50 years	IIV3 IM (2012/2013), IIV3 IM (2013/2014)	A/California/07/2009 (H1N1)	3 weeks post prime	160
407	18 - 50 years	IIV3 IM (2012/2013), IIV3 IM (2013/2014)	A/California/07/2009 (H1N1)	3 weeks post boost	40
407	18 - 50 years	IIV3 IM (2012/2013), IIV3 IM (2013/2014)	A/California/07/2009 (H1N1)	24 weeks post boost	226.27
408	18 - 50 years	IIV3 IM (2012/2013), IIV3 IM (2013/2014)	A/California/07/2009 (H1N1)	Baseline	160
408	18 - 50 years	IIV3 IM (2012/2013), IIV3 IM (2013/2014)	A/California/07/2009 (H1N1)	3 weeks post prime	452.55
408	18 - 50 years	IIV3 IM (2012/2013), IIV3 IM (2013/2014)	A/California/07/2009 (H1N1)	3 weeks post boost	452.55
408	18 - 50 years	IIV3 IM (2012/2013), IIV3 IM (2013/2014)	A/California/07/2009 (H1N1)	24 weeks post boost	452.55
409	50 - 64 years	IIV3 IM (2012/2013), IIV3 IM (2013/2014)	A/California/07/2009 (H1N1)	Baseline	<10
409	50 - 64 years	IIV3 IM (2012/2013), IIV3 IM (2013/2014)	A/California/07/2009 (H1N1)	3 weeks post prime	80
409	50 - 64 years	IIV3 IM (2012/2013), IIV3 IM (2013/2014)	A/California/07/2009 (H1N1)	3 weeks post boost	452.55
410	18 - 50 years	IIV3 IM (2012/2013), IIV3 IM (2013/2014)	A/California/07/2009 (H1N1)	Baseline	<10
410	18 - 50 years	IIV3 IM (2012/2013), IIV3 IM (2013/2014)	A/California/07/2009 (H1N1)	3 weeks post prime	113.14
410	18 - 50 years	IIV3 IM (2012/2013), IIV3 IM (2013/2014)	A/California/07/2009 (H1N1)	3 weeks post boost	905.1
410	18 - 50 years	IIV3 IM (2012/2013), IIV3 IM (2013/2014)	A/California/07/2009 (H1N1)	24 weeks post boost	452.55
411	18 - 50 years	IIV3 IM (2012/2013), IIV3 IM (2013/2014)	A/California/07/2009 (H1N1)	Baseline	40
411	18 - 50 years	IIV3 IM (2012/2013), IIV3 IM (2013/2014)	A/California/07/2009 (H1N1)	3 weeks post prime	160
411	18 - 50 years	IIV3 IM (2012/2013), IIV3 IM (2013/2014)	A/California/07/2009 (H1N1)	3 weeks post boost	226.27
412	18 - 50 years	IIV3 IM (2012/2013), IIV3 IM (2013/2014)	A/California/07/2009 (H1N1)	Baseline	226.27
412	18 - 50 years	IIV3 IM (2012/2013), IIV3 IM (2013/2014)	A/California/07/2009 (H1N1)	3 weeks post prime	320
412	18 - 50 years	IIV3 IM (2012/2013), IIV3 IM (2013/2014)	A/California/07/2009 (H1N1)	3 weeks post boost	320
413	18 - 50 years	IIV3 IM (2012/2013), IIV3 IM (2013/2014)	A/California/07/2009 (H1N1)	Baseline	160
413	18 - 50 years	IIV3 IM (2012/2013), IIV3 IM (2013/2014)	A/California/07/2009 (H1N1)	3 weeks post prime	452.55
413	18 - 50 years	IIV3 IM (2012/2013), IIV3 IM (2013/2014)	A/California/07/2009 (H1N1)	3 weeks post boost	320
413	18 - 50 years	IIV3 IM (2012/2013), IIV3 IM (2013/2014)	A/California/07/2009 (H1N1)	24 weeks post boost	452.55
414	50 - 64 years	IIV3 IM (2012/2013), IIV3 IM (2013/2014)	A/California/07/2009 (H1N1)	Baseline	20
414	50 - 64 years	IIV3 IM (2012/2013), IIV3 IM (2013/2014)	A/California/07/2009 (H1N1)	3 weeks post prime	40
414	50 - 64 years	IIV3 IM (2012/2013), IIV3 IM (2013/2014)	A/California/07/2009 (H1N1)	3 weeks post boost	56.57
414	50 - 64 years	IIV3 IM (2012/2013), IIV3 IM (2013/2014)	A/California/07/2009 (H1N1)	24 weeks post boost	28.28
415	18 - 50 years	IIV3 IM (2012/2013), IIV3 IM (2013/2014)	A/California/07/2009 (H1N1)	Baseline	56.57
415	18 - 50 years	IIV3 IM (2012/2013), IIV3 IM (2013/2014)	A/California/07/2009 (H1N1)	3 weeks post prime	160
415	18 - 50 years	IIV3 IM (2012/2013), IIV3 IM (2013/2014)	A/California/07/2009 (H1N1)	3 weeks post boost	160
415	18 - 50 years	IIV3 IM (2012/2013), IIV3 IM (2013/2014)	A/California/07/2009 (H1N1)	24 weeks post boost	56.57
416	18 - 50 years	IIV3 IM (2012/2013), IIV3 IM (2013/2014)	A/California/07/2009 (H1N1)	Baseline	160
416	18 - 50 years	IIV3 IM (2012/2013), IIV3 IM (2013/2014)	A/California/07/2009 (H1N1)	3 weeks post prime	320
416	18 - 50 years	IIV3 IM (2012/2013), IIV3 IM (2013/2014)	A/California/07/2009 (H1N1)	3 weeks post boost	320
416	18 - 50 years	IIV3 IM (2012/2013), IIV3 IM (2013/2014)	A/California/07/2009 (H1N1)	24 weeks post boost	226.27
417	18 - 50 years	IIV3 IM (2012/2013), IIV3 IM (2013/2014)	A/California/07/2009 (H1N1)	Baseline	160
417	18 - 50 years	IIV3 IM (2012/2013), IIV3 IM (2013/2014)	A/California/07/2009 (H1N1)	3 weeks post prime	160
417	18 - 50 years	IIV3 IM (2012/2013), IIV3 IM (2013/2014)	A/California/07/2009 (H1N1)	3 weeks post boost	160
417	18 - 50 years	IIV3 IM (2012/2013), IIV3 IM (2013/2014)	A/California/07/2009 (H1N1)	24 weeks post boost	113.14
418	18 - 50 years	IIV3 IM (2012/2013), IIV3 IM (2013/2014)	A/California/07/2009 (H1N1)	Baseline	<10
418	18 - 50 years	IIV3 IM (2012/2013), IIV3 IM (2013/2014)	A/California/07/2009 (H1N1)	3 weeks post prime	20
418	18 - 50 years	IIV3 IM (2012/2013), IIV3 IM (2013/2014)	A/California/07/2009 (H1N1)	3 weeks post boost	<10
418	18 - 50 years	IIV3 IM (2012/2013), IIV3 IM (2013/2014)	A/California/07/2009 (H1N1)	24 weeks post boost	<10
419	18 - 50 years	IIV3 IM (2012/2013), IIV3 IM (2013/2014)	A/California/07/2009 (H1N1)	Baseline	<10
419	18 - 50 years	IIV3 IM (2012/2013), IIV3 IM (2013/2014)	A/California/07/2009 (H1N1)	3 weeks post prime	<10
419	18 - 50 years	IIV3 IM (2012/2013), IIV3 IM (2013/2014)	A/California/07/2009 (H1N1)	3 weeks post boost	<10
419	18 - 50 years	IIV3 IM (2012/2013), IIV3 IM (2013/2014)	A/California/07/2009 (H1N1)	24 weeks post boost	<10
420	50 - 64 years	IIV3 IM (2012/2013), IIV3 IM (2013/2014)	A/California/07/2009 (H1N1)	Baseline	113.14
420	50 - 64 years	IIV3 IM (2012/2013), IIV3 IM (2013/2014)	A/California/07/2009 (H1N1)	3 weeks post prime	160
420	50 - 64 years	IIV3 IM (2012/2013), IIV3 IM (2013/2014)	A/California/07/2009 (H1N1)	3 weeks post boost	452.55
420	50 - 64 years	IIV3 IM (2012/2013), IIV3 IM (2013/2014)	A/California/07/2009 (H1N1)	24 weeks post boost	160
421	18 - 50 years	IIV3 IM (2012/2013), IIV3 IM (2013/2014)	A/California/07/2009 (H1N1)	Baseline	80
421	18 - 50 years	IIV3 IM (2012/2013), IIV3 IM (2013/2014)	A/California/07/2009 (H1N1)	3 weeks post prime	160
421	18 - 50 years	IIV3 IM (2012/2013), IIV3 IM (2013/2014)	A/California/07/2009 (H1N1)	3 weeks post boost	160
421	18 - 50 years	IIV3 IM (2012/2013), IIV3 IM (2013/2014)	A/California/07/2009 (H1N1)	24 weeks post boost	160
422	18 - 50 years	IIV3 IM (2012/2013), IIV3 IM (2013/2014)	A/California/07/2009 (H1N1)	Baseline	<10
422	18 - 50 years	IIV3 IM (2012/2013), IIV3 IM (2013/2014)	A/California/07/2009 (H1N1)	3 weeks post prime	40
422	18 - 50 years	IIV3 IM (2012/2013), IIV3 IM (2013/2014)	A/California/07/2009 (H1N1)	3 weeks post boost	80
422	18 - 50 years	IIV3 IM (2012/2013), IIV3 IM (2013/2014)	A/California/07/2009 (H1N1)	24 weeks post boost	40
423	50 - 64 years	IIV3 IM (2012/2013), IIV3 IM (2013/2014)	A/California/07/2009 (H1N1)	Baseline	<10
423	50 - 64 years	IIV3 IM (2012/2013), IIV3 IM (2013/2014)	A/California/07/2009 (H1N1)	3 weeks post prime	80
423	50 - 64 years	IIV3 IM (2012/2013), IIV3 IM (2013/2014)	A/California/07/2009 (H1N1)	3 weeks post boost	160
423	50 - 64 years	IIV3 IM (2012/2013), IIV3 IM (2013/2014)	A/California/07/2009 (H1N1)	24 weeks post boost	28.28
424	50 - 64 years	IIV3 IM (2012/2013), IIV3 IM (2013/2014)	A/California/07/2009 (H1N1)	Baseline	<10
424	50 - 64 years	IIV3 IM (2012/2013), IIV3 IM (2013/2014)	A/California/07/2009 (H1N1)	3 weeks post prime	40
424	50 - 64 years	IIV3 IM (2012/2013), IIV3 IM (2013/2014)	A/California/07/2009 (H1N1)	3 weeks post boost	56.57
424	50 - 64 years	IIV3 IM (2012/2013), IIV3 IM (2013/2014)	A/California/07/2009 (H1N1)	24 weeks post boost	14.14
425	18 - 50 years	IIV3 IM (2012/2013), IIV3 IM (2013/2014)	A/California/07/2009 (H1N1)	Baseline	<10
425	18 - 50 years	IIV3 IM (2012/2013), IIV3 IM (2013/2014)	A/California/07/2009 (H1N1)	3 weeks post prime	640
425	18 - 50 years	IIV3 IM (2012/2013), IIV3 IM (2013/2014)	A/California/07/2009 (H1N1)	3 weeks post boost	452.55
425	18 - 50 years	IIV3 IM (2012/2013), IIV3 IM (2013/2014)	A/California/07/2009 (H1N1)	24 weeks post boost	226.27
426	50 - 64 years	IIV3 IM (2012/2013), IIV3 IM (2013/2014)	A/California/07/2009 (H1N1)	Baseline	<10
426	50 - 64 years	IIV3 IM (2012/2013), IIV3 IM (2013/2014)	A/California/07/2009 (H1N1)	3 weeks post prime	<10
426	50 - 64 years	IIV3 IM (2012/2013), IIV3 IM (2013/2014)	A/California/07/2009 (H1N1)	3 weeks post boost	<10
426	50 - 64 years	IIV3 IM (2012/2013), IIV3 IM (2013/2014)	A/California/07/2009 (H1N1)	24 weeks post boost	<10
427	50 - 64 years	IIV3 IM (2012/2013), IIV3 IM (2013/2014)	A/California/07/2009 (H1N1)	Baseline	<10
427	50 - 64 years	IIV3 IM (2012/2013), IIV3 IM (2013/2014)	A/California/07/2009 (H1N1)	3 weeks post prime	452.55
427	50 - 64 years	IIV3 IM (2012/2013), IIV3 IM (2013/2014)	A/California/07/2009 (H1N1)	3 weeks post boost	113.14
427	50 - 64 years	IIV3 IM (2012/2013), IIV3 IM (2013/2014)	A/California/07/2009 (H1N1)	24 weeks post boost	80
428	50 - 64 years	IIV3 IM (2012/2013), IIV3 IM (2013/2014)	A/California/07/2009 (H1N1)	Baseline	<10
428	50 - 64 years	IIV3 IM (2012/2013), IIV3 IM (2013/2014)	A/California/07/2009 (H1N1)	3 weeks post prime	640
428	50 - 64 years	IIV3 IM (2012/2013), IIV3 IM (2013/2014)	A/California/07/2009 (H1N1)	3 weeks post boost	80
428	50 - 64 years	IIV3 IM (2012/2013), IIV3 IM (2013/2014)	A/California/07/2009 (H1N1)	24 weeks post boost	<10
429	65 - 70 years	IIV3 IM (2012/2013), IIV3 IM (2013/2014)	A/California/07/2009 (H1N1)	Baseline	<10
429	65 - 70 years	IIV3 IM (2012/2013), IIV3 IM (2013/2014)	A/California/07/2009 (H1N1)	3 weeks post prime	<10
429	65 - 70 years	IIV3 IM (2012/2013), IIV3 IM (2013/2014)	A/California/07/2009 (H1N1)	3 weeks post boost	<10
429	65 - 70 years	IIV3 IM (2012/2013), IIV3 IM (2013/2014)	A/California/07/2009 (H1N1)	24 weeks post boost	<10
430	18 - 50 years	IIV3 IM (2012/2013), IIV3 IM (2013/2014)	A/California/07/2009 (H1N1)	Baseline	7.07
430	18 - 50 years	IIV3 IM (2012/2013), IIV3 IM (2013/2014)	A/California/07/2009 (H1N1)	3 weeks post prime	226.27
430	18 - 50 years	IIV3 IM (2012/2013), IIV3 IM (2013/2014)	A/California/07/2009 (H1N1)	3 weeks post boost	80
430	18 - 50 years	IIV3 IM (2012/2013), IIV3 IM (2013/2014)	A/California/07/2009 (H1N1)	24 weeks post boost	80
431	65 - 70 years	IIV3 IM (2012/2013), IIV3 IM (2013/2014)	A/California/07/2009 (H1N1)	Baseline	<10
431	65 - 70 years	IIV3 IM (2012/2013), IIV3 IM (2013/2014)	A/California/07/2009 (H1N1)	3 weeks post prime	<10
431	65 - 70 years	IIV3 IM (2012/2013), IIV3 IM (2013/2014)	A/California/07/2009 (H1N1)	3 weeks post boost	<10
431	65 - 70 years	IIV3 IM (2012/2013), IIV3 IM (2013/2014)	A/California/07/2009 (H1N1)	24 weeks post boost	<10
432	50 - 64 years	IIV3 IM (2012/2013), IIV3 IM (2013/2014)	A/California/07/2009 (H1N1)	Baseline	<10
432	50 - 64 years	IIV3 IM (2012/2013), IIV3 IM (2013/2014)	A/California/07/2009 (H1N1)	3 weeks post prime	20
432	50 - 64 years	IIV3 IM (2012/2013), IIV3 IM (2013/2014)	A/California/07/2009 (H1N1)	3 weeks post boost	20
432	50 - 64 years	IIV3 IM (2012/2013), IIV3 IM (2013/2014)	A/California/07/2009 (H1N1)	24 weeks post boost	<10
433	18 - 50 years	IIV3 IM (2012/2013), IIV3 IM (2013/2014)	A/California/07/2009 (H1N1)	Baseline	56.57
433	18 - 50 years	IIV3 IM (2012/2013), IIV3 IM (2013/2014)	A/California/07/2009 (H1N1)	3 weeks post prime	640
433	18 - 50 years	IIV3 IM (2012/2013), IIV3 IM (2013/2014)	A/California/07/2009 (H1N1)	3 weeks post boost	452.55
433	18 - 50 years	IIV3 IM (2012/2013), IIV3 IM (2013/2014)	A/California/07/2009 (H1N1)	24 weeks post boost	320
434	18 - 50 years	IIV3 IM (2012/2013), IIV3 IM (2013/2014)	A/California/07/2009 (H1N1)	Baseline	80
434	18 - 50 years	IIV3 IM (2012/2013), IIV3 IM (2013/2014)	A/California/07/2009 (H1N1)	3 weeks post prime	80
434	18 - 50 years	IIV3 IM (2012/2013), IIV3 IM (2013/2014)	A/California/07/2009 (H1N1)	3 weeks post boost	80
434	18 - 50 years	IIV3 IM (2012/2013), IIV3 IM (2013/2014)	A/California/07/2009 (H1N1)	24 weeks post boost	56.57
435	50 - 64 years	IIV3 IM (2012/2013), IIV3 IM (2013/2014)	A/California/07/2009 (H1N1)	Baseline	452.55
435	50 - 64 years	IIV3 IM (2012/2013), IIV3 IM (2013/2014)	A/California/07/2009 (H1N1)	3 weeks post prime	640
435	50 - 64 years	IIV3 IM (2012/2013), IIV3 IM (2013/2014)	A/California/07/2009 (H1N1)	3 weeks post boost	905.1
435	50 - 64 years	IIV3 IM (2012/2013), IIV3 IM (2013/2014)	A/California/07/2009 (H1N1)	24 weeks post boost	640
436	18 - 50 years	IIV3 IM (2012/2013), IIV3 IM (2013/2014)	A/California/07/2009 (H1N1)	Baseline	20
436	18 - 50 years	IIV3 IM (2012/2013), IIV3 IM (2013/2014)	A/California/07/2009 (H1N1)	3 weeks post prime	40
436	18 - 50 years	IIV3 IM (2012/2013), IIV3 IM (2013/2014)	A/California/07/2009 (H1N1)	3 weeks post boost	56.57
436	18 - 50 years	IIV3 IM (2012/2013), IIV3 IM (2013/2014)	A/California/07/2009 (H1N1)	24 weeks post boost	28.28
437	18 - 50 years	IIV3 IM (2012/2013), IIV3 IM (2013/2014)	A/California/07/2009 (H1N1)	Baseline	56.57
437	18 - 50 years	IIV3 IM (2012/2013), IIV3 IM (2013/2014)	A/California/07/2009 (H1N1)	3 weeks post prime	160
437	18 - 50 years	IIV3 IM (2012/2013), IIV3 IM (2013/2014)	A/California/07/2009 (H1N1)	3 weeks post boost	113.14
437	18 - 50 years	IIV3 IM (2012/2013), IIV3 IM (2013/2014)	A/California/07/2009 (H1N1)	24 weeks post boost	<10
438	65 - 70 years	IIV3 IM (2012/2013), IIV3 IM (2013/2014)	A/California/07/2009 (H1N1)	Baseline	28.28
438	65 - 70 years	IIV3 IM (2012/2013), IIV3 IM (2013/2014)	A/California/07/2009 (H1N1)	3 weeks post prime	80
438	65 - 70 years	IIV3 IM (2012/2013), IIV3 IM (2013/2014)	A/California/07/2009 (H1N1)	3 weeks post boost	80
438	65 - 70 years	IIV3 IM (2012/2013), IIV3 IM (2013/2014)	A/California/07/2009 (H1N1)	24 weeks post boost	40
439	50 - 64 years	IIV3 IM (2012/2013), IIV3 IM (2013/2014)	A/California/07/2009 (H1N1)	Baseline	56.57
439	50 - 64 years	IIV3 IM (2012/2013), IIV3 IM (2013/2014)	A/California/07/2009 (H1N1)	3 weeks post prime	56.57
439	50 - 64 years	IIV3 IM (2012/2013), IIV3 IM (2013/2014)	A/California/07/2009 (H1N1)	3 weeks post boost	56.57
439	50 - 64 years	IIV3 IM (2012/2013), IIV3 IM (2013/2014)	A/California/07/2009 (H1N1)	24 weeks post boost	40
440	18 - 50 years	IIV3 IM (2012/2013), IIV3 IM (2013/2014)	A/California/07/2009 (H1N1)	Baseline	28.28
440	18 - 50 years	IIV3 IM (2012/2013), IIV3 IM (2013/2014)	A/California/07/2009 (H1N1)	3 weeks post prime	160
440	18 - 50 years	IIV3 IM (2012/2013), IIV3 IM (2013/2014)	A/California/07/2009 (H1N1)	3 weeks post boost	113.14
440	18 - 50 years	IIV3 IM (2012/2013), IIV3 IM (2013/2014)	A/California/07/2009 (H1N1)	24 weeks post boost	905.1
441	50 - 64 years	IIV3 IM (2012/2013), IIV3 IM (2013/2014)	A/California/07/2009 (H1N1)	Baseline	40
441	50 - 64 years	IIV3 IM (2012/2013), IIV3 IM (2013/2014)	A/California/07/2009 (H1N1)	3 weeks post prime	80
441	50 - 64 years	IIV3 IM (2012/2013), IIV3 IM (2013/2014)	A/California/07/2009 (H1N1)	3 weeks post boost	80
441	50 - 64 years	IIV3 IM (2012/2013), IIV3 IM (2013/2014)	A/California/07/2009 (H1N1)	24 weeks post boost	56.57
442	65 - 70 years	IIV3 IM (2012/2013), IIV3 IM (2013/2014)	A/California/07/2009 (H1N1)	Baseline	<10
442	65 - 70 years	IIV3 IM (2012/2013), IIV3 IM (2013/2014)	A/California/07/2009 (H1N1)	3 weeks post prime	80
442	65 - 70 years	IIV3 IM (2012/2013), IIV3 IM (2013/2014)	A/California/07/2009 (H1N1)	3 weeks post boost	<10
442	65 - 70 years	IIV3 IM (2012/2013), IIV3 IM (2013/2014)	A/California/07/2009 (H1N1)	24 weeks post boost	<10
443	50 - 64 years	IIV3 IM (2012/2013), IIV3 IM (2013/2014)	A/California/07/2009 (H1N1)	Baseline	160
443	50 - 64 years	IIV3 IM (2012/2013), IIV3 IM (2013/2014)	A/California/07/2009 (H1N1)	3 weeks post prime	320
443	50 - 64 years	IIV3 IM (2012/2013), IIV3 IM (2013/2014)	A/California/07/2009 (H1N1)	3 weeks post boost	452.55
443	50 - 64 years	IIV3 IM (2012/2013), IIV3 IM (2013/2014)	A/California/07/2009 (H1N1)	24 weeks post boost	226.27
444	18 - 50 years	IIV3 IM (2012/2013), IIV3 IM (2013/2014)	A/California/07/2009 (H1N1)	Baseline	<10
444	18 - 50 years	IIV3 IM (2012/2013), IIV3 IM (2013/2014)	A/California/07/2009 (H1N1)	3 weeks post prime	905.1
444	18 - 50 years	IIV3 IM (2012/2013), IIV3 IM (2013/2014)	A/California/07/2009 (H1N1)	3 weeks post boost	320
444	18 - 50 years	IIV3 IM (2012/2013), IIV3 IM (2013/2014)	A/California/07/2009 (H1N1)	24 weeks post boost	80
445	18 - 50 years	IIV3 IM (2012/2013), IIV3 IM (2013/2014)	A/California/07/2009 (H1N1)	Baseline	113.14
445	18 - 50 years	IIV3 IM (2012/2013), IIV3 IM (2013/2014)	A/California/07/2009 (H1N1)	3 weeks post prime	905.1
445	18 - 50 years	IIV3 IM (2012/2013), IIV3 IM (2013/2014)	A/California/07/2009 (H1N1)	3 weeks post boost	640
445	18 - 50 years	IIV3 IM (2012/2013), IIV3 IM (2013/2014)	A/California/07/2009 (H1N1)	24 weeks post boost	452.55
446	18 - 50 years	IIV3 IM (2012/2013), IIV3 IM (2013/2014)	A/California/07/2009 (H1N1)	Baseline	<10
446	18 - 50 years	IIV3 IM (2012/2013), IIV3 IM (2013/2014)	A/California/07/2009 (H1N1)	3 weeks post prime	226.27
446	18 - 50 years	IIV3 IM (2012/2013), IIV3 IM (2013/2014)	A/California/07/2009 (H1N1)	3 weeks post boost	160
446	18 - 50 years	IIV3 IM (2012/2013), IIV3 IM (2013/2014)	A/California/07/2009 (H1N1)	24 weeks post boost	80
447	18 - 50 years	IIV3 IM (2012/2013), IIV3 IM (2013/2014)	A/California/07/2009 (H1N1)	Baseline	113.14
447	18 - 50 years	IIV3 IM (2012/2013), IIV3 IM (2013/2014)	A/California/07/2009 (H1N1)	3 weeks post prime	226.27
447	18 - 50 years	IIV3 IM (2012/2013), IIV3 IM (2013/2014)	A/California/07/2009 (H1N1)	3 weeks post boost	452.55
447	18 - 50 years	IIV3 IM (2012/2013), IIV3 IM (2013/2014)	A/California/07/2009 (H1N1)	24 weeks post boost	160
448	18 - 50 years	IIV3 IM (2012/2013), IIV3 IM (2013/2014)	A/California/07/2009 (H1N1)	Baseline	<10
448	18 - 50 years	IIV3 IM (2012/2013), IIV3 IM (2013/2014)	A/California/07/2009 (H1N1)	3 weeks post prime	160
448	18 - 50 years	IIV3 IM (2012/2013), IIV3 IM (2013/2014)	A/California/07/2009 (H1N1)	3 weeks post boost	113.14
448	18 - 50 years	IIV3 IM (2012/2013), IIV3 IM (2013/2014)	A/California/07/2009 (H1N1)	24 weeks post boost	56.57
449	50 - 64 years	IIV3 IM (2012/2013), IIV3 IM (2013/2014)	A/California/07/2009 (H1N1)	Baseline	40
449	50 - 64 years	IIV3 IM (2012/2013), IIV3 IM (2013/2014)	A/California/07/2009 (H1N1)	3 weeks post prime	56.57
449	50 - 64 years	IIV3 IM (2012/2013), IIV3 IM (2013/2014)	A/California/07/2009 (H1N1)	3 weeks post boost	56.57
449	50 - 64 years	IIV3 IM (2012/2013), IIV3 IM (2013/2014)	A/California/07/2009 (H1N1)	24 weeks post boost	40
450	50 - 64 years	IIV3 IM (2012/2013), IIV3 IM (2013/2014)	A/California/07/2009 (H1N1)	Baseline	56.57
450	50 - 64 years	IIV3 IM (2012/2013), IIV3 IM (2013/2014)	A/California/07/2009 (H1N1)	3 weeks post prime	40
450	50 - 64 years	IIV3 IM (2012/2013), IIV3 IM (2013/2014)	A/California/07/2009 (H1N1)	3 weeks post boost	160
450	50 - 64 years	IIV3 IM (2012/2013), IIV3 IM (2013/2014)	A/California/07/2009 (H1N1)	24 weeks post boost	56.57
451	18 - 50 years	IIV3 IM (2012/2013), IIV3 IM (2013/2014)	A/California/07/2009 (H1N1)	Baseline	160
451	18 - 50 years	IIV3 IM (2012/2013), IIV3 IM (2013/2014)	A/California/07/2009 (H1N1)	3 weeks post prime	320
451	18 - 50 years	IIV3 IM (2012/2013), IIV3 IM (2013/2014)	A/California/07/2009 (H1N1)	3 weeks post boost	640
451	18 - 50 years	IIV3 IM (2012/2013), IIV3 IM (2013/2014)	A/California/07/2009 (H1N1)	24 weeks post boost	320
452	18 - 50 years	IIV3 IM (2012/2013), IIV3 IM (2013/2014)	A/California/07/2009 (H1N1)	Baseline	10
452	18 - 50 years	IIV3 IM (2012/2013), IIV3 IM (2013/2014)	A/California/07/2009 (H1N1)	3 weeks post prime	20
452	18 - 50 years	IIV3 IM (2012/2013), IIV3 IM (2013/2014)	A/California/07/2009 (H1N1)	3 weeks post boost	40
452	18 - 50 years	IIV3 IM (2012/2013), IIV3 IM (2013/2014)	A/California/07/2009 (H1N1)	24 weeks post boost	20
453	50 - 64 years	IIV3 IM (2012/2013), IIV3 IM (2013/2014)	A/California/07/2009 (H1N1)	Baseline	<10
453	50 - 64 years	IIV3 IM (2012/2013), IIV3 IM (2013/2014)	A/California/07/2009 (H1N1)	3 weeks post prime	905.1
453	50 - 64 years	IIV3 IM (2012/2013), IIV3 IM (2013/2014)	A/California/07/2009 (H1N1)	3 weeks post boost	160
453	50 - 64 years	IIV3 IM (2012/2013), IIV3 IM (2013/2014)	A/California/07/2009 (H1N1)	24 weeks post boost	80
454	50 - 64 years	IIV3 IM (2012/2013), IIV3 IM (2013/2014)	A/California/07/2009 (H1N1)	Baseline	<10
454	50 - 64 years	IIV3 IM (2012/2013), IIV3 IM (2013/2014)	A/California/07/2009 (H1N1)	3 weeks post prime	<10
454	50 - 64 years	IIV3 IM (2012/2013), IIV3 IM (2013/2014)	A/California/07/2009 (H1N1)	3 weeks post boost	<10
454	50 - 64 years	IIV3 IM (2012/2013), IIV3 IM (2013/2014)	A/California/07/2009 (H1N1)	24 weeks post boost	<10
455	18 - 50 years	IIV3 IM (2012/2013), IIV3 IM (2013/2014)	A/California/07/2009 (H1N1)	Baseline	40
455	18 - 50 years	IIV3 IM (2012/2013), IIV3 IM (2013/2014)	A/California/07/2009 (H1N1)	3 weeks post prime	320
455	18 - 50 years	IIV3 IM (2012/2013), IIV3 IM (2013/2014)	A/California/07/2009 (H1N1)	3 weeks post boost	226.27
455	18 - 50 years	IIV3 IM (2012/2013), IIV3 IM (2013/2014)	A/California/07/2009 (H1N1)	24 weeks post boost	160
456	18 - 50 years	IIV3 IM (2012/2013), IIV3 IM (2013/2014)	A/California/07/2009 (H1N1)	Baseline	80
456	18 - 50 years	IIV3 IM (2012/2013), IIV3 IM (2013/2014)	A/California/07/2009 (H1N1)	3 weeks post prime	320
456	18 - 50 years	IIV3 IM (2012/2013), IIV3 IM (2013/2014)	A/California/07/2009 (H1N1)	3 weeks post boost	160
456	18 - 50 years	IIV3 IM (2012/2013), IIV3 IM (2013/2014)	A/California/07/2009 (H1N1)	24 weeks post boost	113.14
501	18 - 50 years	HA DNA + IIV3 ID (2012/2013), IIV3 ID (2013/2014)	A/California/07/2009 (H1N1)	Baseline	160
501	18 - 50 years	HA DNA + IIV3 ID (2012/2013), IIV3 ID (2013/2014)	A/California/07/2009 (H1N1)	3 weeks post prime	160
501	18 - 50 years	HA DNA + IIV3 ID (2012/2013), IIV3 ID (2013/2014)	A/California/07/2009 (H1N1)	3 weeks post boost	226.27
501	18 - 50 years	HA DNA + IIV3 ID (2012/2013), IIV3 ID (2013/2014)	A/California/07/2009 (H1N1)	24 weeks post boost	320
502	18 - 50 years	HA DNA + IIV3 ID (2012/2013), IIV3 ID (2013/2014)	A/California/07/2009 (H1N1)	Baseline	20
502	18 - 50 years	HA DNA + IIV3 ID (2012/2013), IIV3 ID (2013/2014)	A/California/07/2009 (H1N1)	3 weeks post prime	113.14
503	18 - 50 years	HA DNA + IIV3 ID (2012/2013), IIV3 ID (2013/2014)	A/California/07/2009 (H1N1)	Baseline	<10
503	18 - 50 years	HA DNA + IIV3 ID (2012/2013), IIV3 ID (2013/2014)	A/California/07/2009 (H1N1)	3 weeks post prime	226.27
503	18 - 50 years	HA DNA + IIV3 ID (2012/2013), IIV3 ID (2013/2014)	A/California/07/2009 (H1N1)	3 weeks post boost	640
503	18 - 50 years	HA DNA + IIV3 ID (2012/2013), IIV3 ID (2013/2014)	A/California/07/2009 (H1N1)	24 weeks post boost	226.27
504	18 - 50 years	HA DNA + IIV3 ID (2012/2013), IIV3 ID (2013/2014)	A/California/07/2009 (H1N1)	Baseline	<10
504	18 - 50 years	HA DNA + IIV3 ID (2012/2013), IIV3 ID (2013/2014)	A/California/07/2009 (H1N1)	3 weeks post prime	113.14
505	50 - 64 years	HA DNA + IIV3 ID (2012/2013), IIV3 ID (2013/2014)	A/California/07/2009 (H1N1)	Baseline	<10
505	50 - 64 years	HA DNA + IIV3 ID (2012/2013), IIV3 ID (2013/2014)	A/California/07/2009 (H1N1)	3 weeks post prime	20
505	50 - 64 years	HA DNA + IIV3 ID (2012/2013), IIV3 ID (2013/2014)	A/California/07/2009 (H1N1)	3 weeks post boost	20
505	50 - 64 years	HA DNA + IIV3 ID (2012/2013), IIV3 ID (2013/2014)	A/California/07/2009 (H1N1)	24 weeks post boost	<10
506	18 - 50 years	HA DNA + IIV3 ID (2012/2013), IIV3 ID (2013/2014)	A/California/07/2009 (H1N1)	Baseline	<10
506	18 - 50 years	HA DNA + IIV3 ID (2012/2013), IIV3 ID (2013/2014)	A/California/07/2009 (H1N1)	3 weeks post prime	2560
506	18 - 50 years	HA DNA + IIV3 ID (2012/2013), IIV3 ID (2013/2014)	A/California/07/2009 (H1N1)	3 weeks post boost	320
506	18 - 50 years	HA DNA + IIV3 ID (2012/2013), IIV3 ID (2013/2014)	A/California/07/2009 (H1N1)	24 weeks post boost	113.14
507	18 - 50 years	HA DNA + IIV3 ID (2012/2013), IIV3 ID (2013/2014)	A/California/07/2009 (H1N1)	Baseline	320
507	18 - 50 years	HA DNA + IIV3 ID (2012/2013), IIV3 ID (2013/2014)	A/California/07/2009 (H1N1)	3 weeks post prime	640
507	18 - 50 years	HA DNA + IIV3 ID (2012/2013), IIV3 ID (2013/2014)	A/California/07/2009 (H1N1)	3 weeks post boost	452.55
507	18 - 50 years	HA DNA + IIV3 ID (2012/2013), IIV3 ID (2013/2014)	A/California/07/2009 (H1N1)	24 weeks post boost	320
508	18 - 50 years	HA DNA + IIV3 ID (2012/2013), IIV3 ID (2013/2014)	A/California/07/2009 (H1N1)	Baseline	<10
508	18 - 50 years	HA DNA + IIV3 ID (2012/2013), IIV3 ID (2013/2014)	A/California/07/2009 (H1N1)	3 weeks post prime	113.14
508	18 - 50 years	HA DNA + IIV3 ID (2012/2013), IIV3 ID (2013/2014)	A/California/07/2009 (H1N1)	3 weeks post boost	320
508	18 - 50 years	HA DNA + IIV3 ID (2012/2013), IIV3 ID (2013/2014)	A/California/07/2009 (H1N1)	24 weeks post boost	640
509	18 - 50 years	HA DNA + IIV3 ID (2012/2013), IIV3 ID (2013/2014)	A/California/07/2009 (H1N1)	Baseline	80
509	18 - 50 years	HA DNA + IIV3 ID (2012/2013), IIV3 ID (2013/2014)	A/California/07/2009 (H1N1)	3 weeks post prime	56.57
509	18 - 50 years	HA DNA + IIV3 ID (2012/2013), IIV3 ID (2013/2014)	A/California/07/2009 (H1N1)	3 weeks post boost	113.14
509	18 - 50 years	HA DNA + IIV3 ID (2012/2013), IIV3 ID (2013/2014)	A/California/07/2009 (H1N1)	24 weeks post boost	80
510	18 - 50 years	HA DNA + IIV3 ID (2012/2013), IIV3 ID (2013/2014)	A/California/07/2009 (H1N1)	Baseline	<10
510	18 - 50 years	HA DNA + IIV3 ID (2012/2013), IIV3 ID (2013/2014)	A/California/07/2009 (H1N1)	3 weeks post prime	160
510	18 - 50 years	HA DNA + IIV3 ID (2012/2013), IIV3 ID (2013/2014)	A/California/07/2009 (H1N1)	3 weeks post boost	320
510	18 - 50 years	HA DNA + IIV3 ID (2012/2013), IIV3 ID (2013/2014)	A/California/07/2009 (H1N1)	24 weeks post boost	56.57
511	50 - 64 years	HA DNA + IIV3 ID (2012/2013), IIV3 ID (2013/2014)	A/California/07/2009 (H1N1)	Baseline	20
511	50 - 64 years	HA DNA + IIV3 ID (2012/2013), IIV3 ID (2013/2014)	A/California/07/2009 (H1N1)	3 weeks post prime	40
511	50 - 64 years	HA DNA + IIV3 ID (2012/2013), IIV3 ID (2013/2014)	A/California/07/2009 (H1N1)	3 weeks post boost	28.28
511	50 - 64 years	HA DNA + IIV3 ID (2012/2013), IIV3 ID (2013/2014)	A/California/07/2009 (H1N1)	24 weeks post boost	28.28
512	18 - 50 years	HA DNA + IIV3 ID (2012/2013), IIV3 ID (2013/2014)	A/California/07/2009 (H1N1)	Baseline	113.14
512	18 - 50 years	HA DNA + IIV3 ID (2012/2013), IIV3 ID (2013/2014)	A/California/07/2009 (H1N1)	3 weeks post prime	320
512	18 - 50 years	HA DNA + IIV3 ID (2012/2013), IIV3 ID (2013/2014)	A/California/07/2009 (H1N1)	3 weeks post boost	320
512	18 - 50 years	HA DNA + IIV3 ID (2012/2013), IIV3 ID (2013/2014)	A/California/07/2009 (H1N1)	24 weeks post boost	320
513	18 - 50 years	HA DNA + IIV3 ID (2012/2013), IIV3 ID (2013/2014)	A/California/07/2009 (H1N1)	Baseline	<10
513	18 - 50 years	HA DNA + IIV3 ID (2012/2013), IIV3 ID (2013/2014)	A/California/07/2009 (H1N1)	3 weeks post prime	452.55
513	18 - 50 years	HA DNA + IIV3 ID (2012/2013), IIV3 ID (2013/2014)	A/California/07/2009 (H1N1)	3 weeks post boost	320
513	18 - 50 years	HA DNA + IIV3 ID (2012/2013), IIV3 ID (2013/2014)	A/California/07/2009 (H1N1)	24 weeks post boost	56.57
514	18 - 50 years	HA DNA + IIV3 ID (2012/2013), IIV3 ID (2013/2014)	A/California/07/2009 (H1N1)	Baseline	40
514	18 - 50 years	HA DNA + IIV3 ID (2012/2013), IIV3 ID (2013/2014)	A/California/07/2009 (H1N1)	3 weeks post prime	40
514	18 - 50 years	HA DNA + IIV3 ID (2012/2013), IIV3 ID (2013/2014)	A/California/07/2009 (H1N1)	3 weeks post boost	113.14
514	18 - 50 years	HA DNA + IIV3 ID (2012/2013), IIV3 ID (2013/2014)	A/California/07/2009 (H1N1)	24 weeks post boost	28.28
515	50 - 64 years	HA DNA + IIV3 ID (2012/2013), IIV3 ID (2013/2014)	A/California/07/2009 (H1N1)	Baseline	<10
515	50 - 64 years	HA DNA + IIV3 ID (2012/2013), IIV3 ID (2013/2014)	A/California/07/2009 (H1N1)	3 weeks post prime	28.28
515	50 - 64 years	HA DNA + IIV3 ID (2012/2013), IIV3 ID (2013/2014)	A/California/07/2009 (H1N1)	3 weeks post boost	113.14
515	50 - 64 years	HA DNA + IIV3 ID (2012/2013), IIV3 ID (2013/2014)	A/California/07/2009 (H1N1)	24 weeks post boost	<10
516	18 - 50 years	HA DNA + IIV3 ID (2012/2013), IIV3 ID (2013/2014)	A/California/07/2009 (H1N1)	Baseline	<10
516	18 - 50 years	HA DNA + IIV3 ID (2012/2013), IIV3 ID (2013/2014)	A/California/07/2009 (H1N1)	3 weeks post prime	40
516	18 - 50 years	HA DNA + IIV3 ID (2012/2013), IIV3 ID (2013/2014)	A/California/07/2009 (H1N1)	3 weeks post boost	<10
516	18 - 50 years	HA DNA + IIV3 ID (2012/2013), IIV3 ID (2013/2014)	A/California/07/2009 (H1N1)	24 weeks post boost	<10
517	18 - 50 years	HA DNA + IIV3 ID (2012/2013), IIV3 ID (2013/2014)	A/California/07/2009 (H1N1)	Baseline	<10
517	18 - 50 years	HA DNA + IIV3 ID (2012/2013), IIV3 ID (2013/2014)	A/California/07/2009 (H1N1)	3 weeks post prime	<10
517	18 - 50 years	HA DNA + IIV3 ID (2012/2013), IIV3 ID (2013/2014)	A/California/07/2009 (H1N1)	3 weeks post boost	<10
517	18 - 50 years	HA DNA + IIV3 ID (2012/2013), IIV3 ID (2013/2014)	A/California/07/2009 (H1N1)	24 weeks post boost	<10
518	18 - 50 years	HA DNA + IIV3 ID (2012/2013), IIV3 ID (2013/2014)	A/California/07/2009 (H1N1)	Baseline	80
518	18 - 50 years	HA DNA + IIV3 ID (2012/2013), IIV3 ID (2013/2014)	A/California/07/2009 (H1N1)	3 weeks post prime	160
518	18 - 50 years	HA DNA + IIV3 ID (2012/2013), IIV3 ID (2013/2014)	A/California/07/2009 (H1N1)	3 weeks post boost	80
518	18 - 50 years	HA DNA + IIV3 ID (2012/2013), IIV3 ID (2013/2014)	A/California/07/2009 (H1N1)	24 weeks post boost	113.14
519	18 - 50 years	HA DNA + IIV3 ID (2012/2013), IIV3 ID (2013/2014)	A/California/07/2009 (H1N1)	Baseline	226.27
519	18 - 50 years	HA DNA + IIV3 ID (2012/2013), IIV3 ID (2013/2014)	A/California/07/2009 (H1N1)	3 weeks post prime	160
519	18 - 50 years	HA DNA + IIV3 ID (2012/2013), IIV3 ID (2013/2014)	A/California/07/2009 (H1N1)	3 weeks post boost	452.55
519	18 - 50 years	HA DNA + IIV3 ID (2012/2013), IIV3 ID (2013/2014)	A/California/07/2009 (H1N1)	24 weeks post boost	160
520	18 - 50 years	HA DNA + IIV3 ID (2012/2013), IIV3 ID (2013/2014)	A/California/07/2009 (H1N1)	Baseline	226.27
520	18 - 50 years	HA DNA + IIV3 ID (2012/2013), IIV3 ID (2013/2014)	A/California/07/2009 (H1N1)	3 weeks post prime	160
520	18 - 50 years	HA DNA + IIV3 ID (2012/2013), IIV3 ID (2013/2014)	A/California/07/2009 (H1N1)	3 weeks post boost	226.27
520	18 - 50 years	HA DNA + IIV3 ID (2012/2013), IIV3 ID (2013/2014)	A/California/07/2009 (H1N1)	24 weeks post boost	160
521	50 - 64 years	HA DNA + IIV3 ID (2012/2013), IIV3 ID (2013/2014)	A/California/07/2009 (H1N1)	Baseline	<10
521	50 - 64 years	HA DNA + IIV3 ID (2012/2013), IIV3 ID (2013/2014)	A/California/07/2009 (H1N1)	3 weeks post prime	80
521	50 - 64 years	HA DNA + IIV3 ID (2012/2013), IIV3 ID (2013/2014)	A/California/07/2009 (H1N1)	3 weeks post boost	56.57
521	50 - 64 years	HA DNA + IIV3 ID (2012/2013), IIV3 ID (2013/2014)	A/California/07/2009 (H1N1)	24 weeks post boost	<10
522	50 - 64 years	HA DNA + IIV3 ID (2012/2013), IIV3 ID (2013/2014)	A/California/07/2009 (H1N1)	Baseline	20
522	50 - 64 years	HA DNA + IIV3 ID (2012/2013), IIV3 ID (2013/2014)	A/California/07/2009 (H1N1)	3 weeks post prime	56.57
522	50 - 64 years	HA DNA + IIV3 ID (2012/2013), IIV3 ID (2013/2014)	A/California/07/2009 (H1N1)	3 weeks post boost	40
522	50 - 64 years	HA DNA + IIV3 ID (2012/2013), IIV3 ID (2013/2014)	A/California/07/2009 (H1N1)	24 weeks post boost	28.28
523	18 - 50 years	HA DNA + IIV3 ID (2012/2013), IIV3 ID (2013/2014)	A/California/07/2009 (H1N1)	Baseline	<10
523	18 - 50 years	HA DNA + IIV3 ID (2012/2013), IIV3 ID (2013/2014)	A/California/07/2009 (H1N1)	3 weeks post prime	<10
523	18 - 50 years	HA DNA + IIV3 ID (2012/2013), IIV3 ID (2013/2014)	A/California/07/2009 (H1N1)	3 weeks post boost	<10
523	18 - 50 years	HA DNA + IIV3 ID (2012/2013), IIV3 ID (2013/2014)	A/California/07/2009 (H1N1)	24 weeks post boost	<10
524	50 - 64 years	HA DNA + IIV3 ID (2012/2013), IIV3 ID (2013/2014)	A/California/07/2009 (H1N1)	Baseline	<10
524	50 - 64 years	HA DNA + IIV3 ID (2012/2013), IIV3 ID (2013/2014)	A/California/07/2009 (H1N1)	3 weeks post prime	<10
524	50 - 64 years	HA DNA + IIV3 ID (2012/2013), IIV3 ID (2013/2014)	A/California/07/2009 (H1N1)	3 weeks post boost	<10
524	50 - 64 years	HA DNA + IIV3 ID (2012/2013), IIV3 ID (2013/2014)	A/California/07/2009 (H1N1)	24 weeks post boost	<10
525	50 - 64 years	HA DNA + IIV3 ID (2012/2013), IIV3 ID (2013/2014)	A/California/07/2009 (H1N1)	Baseline	<10
525	50 - 64 years	HA DNA + IIV3 ID (2012/2013), IIV3 ID (2013/2014)	A/California/07/2009 (H1N1)	3 weeks post prime	<10
525	50 - 64 years	HA DNA + IIV3 ID (2012/2013), IIV3 ID (2013/2014)	A/California/07/2009 (H1N1)	3 weeks post boost	<10
525	50 - 64 years	HA DNA + IIV3 ID (2012/2013), IIV3 ID (2013/2014)	A/California/07/2009 (H1N1)	24 weeks post boost	113.14
526	18 - 50 years	HA DNA + IIV3 ID (2012/2013), IIV3 ID (2013/2014)	A/California/07/2009 (H1N1)	Baseline	<10
526	18 - 50 years	HA DNA + IIV3 ID (2012/2013), IIV3 ID (2013/2014)	A/California/07/2009 (H1N1)	3 weeks post prime	905.1
526	18 - 50 years	HA DNA + IIV3 ID (2012/2013), IIV3 ID (2013/2014)	A/California/07/2009 (H1N1)	3 weeks post boost	160
526	18 - 50 years	HA DNA + IIV3 ID (2012/2013), IIV3 ID (2013/2014)	A/California/07/2009 (H1N1)	24 weeks post boost	160
527	50 - 64 years	HA DNA + IIV3 ID (2012/2013), IIV3 ID (2013/2014)	A/California/07/2009 (H1N1)	Baseline	20
527	50 - 64 years	HA DNA + IIV3 ID (2012/2013), IIV3 ID (2013/2014)	A/California/07/2009 (H1N1)	3 weeks post prime	20
527	50 - 64 years	HA DNA + IIV3 ID (2012/2013), IIV3 ID (2013/2014)	A/California/07/2009 (H1N1)	3 weeks post boost	40
527	50 - 64 years	HA DNA + IIV3 ID (2012/2013), IIV3 ID (2013/2014)	A/California/07/2009 (H1N1)	24 weeks post boost	20
528	50 - 64 years	HA DNA + IIV3 ID (2012/2013), IIV3 ID (2013/2014)	A/California/07/2009 (H1N1)	Baseline	40
528	50 - 64 years	HA DNA + IIV3 ID (2012/2013), IIV3 ID (2013/2014)	A/California/07/2009 (H1N1)	3 weeks post prime	80
528	50 - 64 years	HA DNA + IIV3 ID (2012/2013), IIV3 ID (2013/2014)	A/California/07/2009 (H1N1)	3 weeks post boost	56.57
528	50 - 64 years	HA DNA + IIV3 ID (2012/2013), IIV3 ID (2013/2014)	A/California/07/2009 (H1N1)	24 weeks post boost	40
529	18 - 50 years	HA DNA + IIV3 ID (2012/2013), IIV3 ID (2013/2014)	A/California/07/2009 (H1N1)	Baseline	7.07
529	18 - 50 years	HA DNA + IIV3 ID (2012/2013), IIV3 ID (2013/2014)	A/California/07/2009 (H1N1)	3 weeks post prime	320
529	18 - 50 years	HA DNA + IIV3 ID (2012/2013), IIV3 ID (2013/2014)	A/California/07/2009 (H1N1)	3 weeks post boost	113.14
529	18 - 50 years	HA DNA + IIV3 ID (2012/2013), IIV3 ID (2013/2014)	A/California/07/2009 (H1N1)	24 weeks post boost	56.57
530	18 - 50 years	HA DNA + IIV3 ID (2012/2013), IIV3 ID (2013/2014)	A/California/07/2009 (H1N1)	Baseline	<10
530	18 - 50 years	HA DNA + IIV3 ID (2012/2013), IIV3 ID (2013/2014)	A/California/07/2009 (H1N1)	3 weeks post prime	<10
531	18 - 50 years	HA DNA + IIV3 ID (2012/2013), IIV3 ID (2013/2014)	A/California/07/2009 (H1N1)	Baseline	7.07
531	18 - 50 years	HA DNA + IIV3 ID (2012/2013), IIV3 ID (2013/2014)	A/California/07/2009 (H1N1)	3 weeks post prime	<10
531	18 - 50 years	HA DNA + IIV3 ID (2012/2013), IIV3 ID (2013/2014)	A/California/07/2009 (H1N1)	3 weeks post boost	40
531	18 - 50 years	HA DNA + IIV3 ID (2012/2013), IIV3 ID (2013/2014)	A/California/07/2009 (H1N1)	24 weeks post boost	<10
532	50 - 64 years	HA DNA + IIV3 ID (2012/2013), IIV3 ID (2013/2014)	A/California/07/2009 (H1N1)	Baseline	<10
532	50 - 64 years	HA DNA + IIV3 ID (2012/2013), IIV3 ID (2013/2014)	A/California/07/2009 (H1N1)	3 weeks post prime	20
532	50 - 64 years	HA DNA + IIV3 ID (2012/2013), IIV3 ID (2013/2014)	A/California/07/2009 (H1N1)	3 weeks post boost	56.57
532	50 - 64 years	HA DNA + IIV3 ID (2012/2013), IIV3 ID (2013/2014)	A/California/07/2009 (H1N1)	24 weeks post boost	7.07
533	18 - 50 years	HA DNA + IIV3 ID (2012/2013), IIV3 ID (2013/2014)	A/California/07/2009 (H1N1)	Baseline	<10
533	18 - 50 years	HA DNA + IIV3 ID (2012/2013), IIV3 ID (2013/2014)	A/California/07/2009 (H1N1)	3 weeks post prime	80
533	18 - 50 years	HA DNA + IIV3 ID (2012/2013), IIV3 ID (2013/2014)	A/California/07/2009 (H1N1)	3 weeks post boost	40
533	18 - 50 years	HA DNA + IIV3 ID (2012/2013), IIV3 ID (2013/2014)	A/California/07/2009 (H1N1)	24 weeks post boost	28.28
534	18 - 50 years	HA DNA + IIV3 ID (2012/2013), IIV3 ID (2013/2014)	A/California/07/2009 (H1N1)	Baseline	<10
534	18 - 50 years	HA DNA + IIV3 ID (2012/2013), IIV3 ID (2013/2014)	A/California/07/2009 (H1N1)	3 weeks post prime	452.55
534	18 - 50 years	HA DNA + IIV3 ID (2012/2013), IIV3 ID (2013/2014)	A/California/07/2009 (H1N1)	3 weeks post boost	226.27
534	18 - 50 years	HA DNA + IIV3 ID (2012/2013), IIV3 ID (2013/2014)	A/California/07/2009 (H1N1)	24 weeks post boost	226.27
535	50 - 64 years	HA DNA + IIV3 ID (2012/2013), IIV3 ID (2013/2014)	A/California/07/2009 (H1N1)	Baseline	<10
535	50 - 64 years	HA DNA + IIV3 ID (2012/2013), IIV3 ID (2013/2014)	A/California/07/2009 (H1N1)	3 weeks post prime	40
535	50 - 64 years	HA DNA + IIV3 ID (2012/2013), IIV3 ID (2013/2014)	A/California/07/2009 (H1N1)	3 weeks post boost	20
535	50 - 64 years	HA DNA + IIV3 ID (2012/2013), IIV3 ID (2013/2014)	A/California/07/2009 (H1N1)	24 weeks post boost	56.57
536	18 - 50 years	HA DNA + IIV3 ID (2012/2013), IIV3 ID (2013/2014)	A/California/07/2009 (H1N1)	Baseline	80
536	18 - 50 years	HA DNA + IIV3 ID (2012/2013), IIV3 ID (2013/2014)	A/California/07/2009 (H1N1)	3 weeks post prime	226.27
536	18 - 50 years	HA DNA + IIV3 ID (2012/2013), IIV3 ID (2013/2014)	A/California/07/2009 (H1N1)	3 weeks post boost	113.14
536	18 - 50 years	HA DNA + IIV3 ID (2012/2013), IIV3 ID (2013/2014)	A/California/07/2009 (H1N1)	24 weeks post boost	113.14
537	18 - 50 years	HA DNA + IIV3 ID (2012/2013), IIV3 ID (2013/2014)	A/California/07/2009 (H1N1)	Baseline	320
537	18 - 50 years	HA DNA + IIV3 ID (2012/2013), IIV3 ID (2013/2014)	A/California/07/2009 (H1N1)	3 weeks post prime	226.27
537	18 - 50 years	HA DNA + IIV3 ID (2012/2013), IIV3 ID (2013/2014)	A/California/07/2009 (H1N1)	3 weeks post boost	452.55
537	18 - 50 years	HA DNA + IIV3 ID (2012/2013), IIV3 ID (2013/2014)	A/California/07/2009 (H1N1)	24 weeks post boost	320
538	18 - 50 years	HA DNA + IIV3 ID (2012/2013), IIV3 ID (2013/2014)	A/California/07/2009 (H1N1)	Baseline	56.57
538	18 - 50 years	HA DNA + IIV3 ID (2012/2013), IIV3 ID (2013/2014)	A/California/07/2009 (H1N1)	3 weeks post prime	80
538	18 - 50 years	HA DNA + IIV3 ID (2012/2013), IIV3 ID (2013/2014)	A/California/07/2009 (H1N1)	3 weeks post boost	80
538	18 - 50 years	HA DNA + IIV3 ID (2012/2013), IIV3 ID (2013/2014)	A/California/07/2009 (H1N1)	24 weeks post boost	80
539	18 - 50 years	HA DNA + IIV3 ID (2012/2013), IIV3 ID (2013/2014)	A/California/07/2009 (H1N1)	Baseline	<10
539	18 - 50 years	HA DNA + IIV3 ID (2012/2013), IIV3 ID (2013/2014)	A/California/07/2009 (H1N1)	3 weeks post prime	160
539	18 - 50 years	HA DNA + IIV3 ID (2012/2013), IIV3 ID (2013/2014)	A/California/07/2009 (H1N1)	3 weeks post boost	80
539	18 - 50 years	HA DNA + IIV3 ID (2012/2013), IIV3 ID (2013/2014)	A/California/07/2009 (H1N1)	24 weeks post boost	56.57
540	50 - 64 years	HA DNA + IIV3 ID (2012/2013), IIV3 ID (2013/2014)	A/California/07/2009 (H1N1)	Baseline	<10
540	50 - 64 years	HA DNA + IIV3 ID (2012/2013), IIV3 ID (2013/2014)	A/California/07/2009 (H1N1)	3 weeks post prime	113.14
540	50 - 64 years	HA DNA + IIV3 ID (2012/2013), IIV3 ID (2013/2014)	A/California/07/2009 (H1N1)	3 weeks post boost	113.14
540	50 - 64 years	HA DNA + IIV3 ID (2012/2013), IIV3 ID (2013/2014)	A/California/07/2009 (H1N1)	24 weeks post boost	80
541	18 - 50 years	HA DNA + IIV3 ID (2012/2013), IIV3 ID (2013/2014)	A/California/07/2009 (H1N1)	Baseline	113.14
541	18 - 50 years	HA DNA + IIV3 ID (2012/2013), IIV3 ID (2013/2014)	A/California/07/2009 (H1N1)	3 weeks post prime	80
541	18 - 50 years	HA DNA + IIV3 ID (2012/2013), IIV3 ID (2013/2014)	A/California/07/2009 (H1N1)	3 weeks post boost	160
541	18 - 50 years	HA DNA + IIV3 ID (2012/2013), IIV3 ID (2013/2014)	A/California/07/2009 (H1N1)	24 weeks post boost	160
542	18 - 50 years	HA DNA + IIV3 ID (2012/2013), IIV3 ID (2013/2014)	A/California/07/2009 (H1N1)	Baseline	10
542	18 - 50 years	HA DNA + IIV3 ID (2012/2013), IIV3 ID (2013/2014)	A/California/07/2009 (H1N1)	3 weeks post prime	20
542	18 - 50 years	HA DNA + IIV3 ID (2012/2013), IIV3 ID (2013/2014)	A/California/07/2009 (H1N1)	3 weeks post boost	20
542	18 - 50 years	HA DNA + IIV3 ID (2012/2013), IIV3 ID (2013/2014)	A/California/07/2009 (H1N1)	24 weeks post boost	<10
543	50 - 64 years	HA DNA + IIV3 ID (2012/2013), IIV3 ID (2013/2014)	A/California/07/2009 (H1N1)	Baseline	40
543	50 - 64 years	HA DNA + IIV3 ID (2012/2013), IIV3 ID (2013/2014)	A/California/07/2009 (H1N1)	3 weeks post prime	80
543	50 - 64 years	HA DNA + IIV3 ID (2012/2013), IIV3 ID (2013/2014)	A/California/07/2009 (H1N1)	3 weeks post boost	56.57
543	50 - 64 years	HA DNA + IIV3 ID (2012/2013), IIV3 ID (2013/2014)	A/California/07/2009 (H1N1)	24 weeks post boost	40
544	50 - 64 years	HA DNA + IIV3 ID (2012/2013), IIV3 ID (2013/2014)	A/California/07/2009 (H1N1)	Baseline	<10
544	50 - 64 years	HA DNA + IIV3 ID (2012/2013), IIV3 ID (2013/2014)	A/California/07/2009 (H1N1)	3 weeks post prime	<10
544	50 - 64 years	HA DNA + IIV3 ID (2012/2013), IIV3 ID (2013/2014)	A/California/07/2009 (H1N1)	3 weeks post boost	<10
544	50 - 64 years	HA DNA + IIV3 ID (2012/2013), IIV3 ID (2013/2014)	A/California/07/2009 (H1N1)	24 weeks post boost	<10
545	50 - 64 years	HA DNA + IIV3 ID (2012/2013), IIV3 ID (2013/2014)	A/California/07/2009 (H1N1)	Baseline	40
545	50 - 64 years	HA DNA + IIV3 ID (2012/2013), IIV3 ID (2013/2014)	A/California/07/2009 (H1N1)	3 weeks post prime	80
545	50 - 64 years	HA DNA + IIV3 ID (2012/2013), IIV3 ID (2013/2014)	A/California/07/2009 (H1N1)	3 weeks post boost	113.14
545	50 - 64 years	HA DNA + IIV3 ID (2012/2013), IIV3 ID (2013/2014)	A/California/07/2009 (H1N1)	24 weeks post boost	56.57
546	50 - 64 years	HA DNA + IIV3 ID (2012/2013), IIV3 ID (2013/2014)	A/California/07/2009 (H1N1)	Baseline	40
546	50 - 64 years	HA DNA + IIV3 ID (2012/2013), IIV3 ID (2013/2014)	A/California/07/2009 (H1N1)	3 weeks post prime	40
547	18 - 50 years	HA DNA + IIV3 ID (2012/2013), IIV3 ID (2013/2014)	A/California/07/2009 (H1N1)	Baseline	160
547	18 - 50 years	HA DNA + IIV3 ID (2012/2013), IIV3 ID (2013/2014)	A/California/07/2009 (H1N1)	3 weeks post prime	160
547	18 - 50 years	HA DNA + IIV3 ID (2012/2013), IIV3 ID (2013/2014)	A/California/07/2009 (H1N1)	3 weeks post boost	320
547	18 - 50 years	HA DNA + IIV3 ID (2012/2013), IIV3 ID (2013/2014)	A/California/07/2009 (H1N1)	24 weeks post boost	226.27
601	18 - 50 years	HA DNA + IIV3 IM (2012/2013), IIV3 IM (2013/2014)	A/California/07/2009 (H1N1)	Baseline	226.27
601	18 - 50 years	HA DNA + IIV3 IM (2012/2013), IIV3 IM (2013/2014)	A/California/07/2009 (H1N1)	3 weeks post prime	320
601	18 - 50 years	HA DNA + IIV3 IM (2012/2013), IIV3 IM (2013/2014)	A/California/07/2009 (H1N1)	3 weeks post boost	320
601	18 - 50 years	HA DNA + IIV3 IM (2012/2013), IIV3 IM (2013/2014)	A/California/07/2009 (H1N1)	24 weeks post boost	320
602	18 - 50 years	HA DNA + IIV3 IM (2012/2013), IIV3 IM (2013/2014)	A/California/07/2009 (H1N1)	Baseline	7.07
602	18 - 50 years	HA DNA + IIV3 IM (2012/2013), IIV3 IM (2013/2014)	A/California/07/2009 (H1N1)	3 weeks post prime	56.57
602	18 - 50 years	HA DNA + IIV3 IM (2012/2013), IIV3 IM (2013/2014)	A/California/07/2009 (H1N1)	3 weeks post boost	56.57
602	18 - 50 years	HA DNA + IIV3 IM (2012/2013), IIV3 IM (2013/2014)	A/California/07/2009 (H1N1)	24 weeks post boost	40
603	18 - 50 years	HA DNA + IIV3 IM (2012/2013), IIV3 IM (2013/2014)	A/California/07/2009 (H1N1)	Baseline	<10
603	18 - 50 years	HA DNA + IIV3 IM (2012/2013), IIV3 IM (2013/2014)	A/California/07/2009 (H1N1)	3 weeks post prime	160
603	18 - 50 years	HA DNA + IIV3 IM (2012/2013), IIV3 IM (2013/2014)	A/California/07/2009 (H1N1)	3 weeks post boost	160
603	18 - 50 years	HA DNA + IIV3 IM (2012/2013), IIV3 IM (2013/2014)	A/California/07/2009 (H1N1)	24 weeks post boost	80
604	50 - 64 years	HA DNA + IIV3 IM (2012/2013), IIV3 IM (2013/2014)	A/California/07/2009 (H1N1)	Baseline	80
604	50 - 64 years	HA DNA + IIV3 IM (2012/2013), IIV3 IM (2013/2014)	A/California/07/2009 (H1N1)	3 weeks post prime	160
604	50 - 64 years	HA DNA + IIV3 IM (2012/2013), IIV3 IM (2013/2014)	A/California/07/2009 (H1N1)	3 weeks post boost	80
604	50 - 64 years	HA DNA + IIV3 IM (2012/2013), IIV3 IM (2013/2014)	A/California/07/2009 (H1N1)	24 weeks post boost	56.57
605	18 - 50 years	HA DNA + IIV3 IM (2012/2013), IIV3 IM (2013/2014)	A/California/07/2009 (H1N1)	Baseline	10
605	18 - 50 years	HA DNA + IIV3 IM (2012/2013), IIV3 IM (2013/2014)	A/California/07/2009 (H1N1)	3 weeks post prime	452.55
605	18 - 50 years	HA DNA + IIV3 IM (2012/2013), IIV3 IM (2013/2014)	A/California/07/2009 (H1N1)	3 weeks post boost	160
605	18 - 50 years	HA DNA + IIV3 IM (2012/2013), IIV3 IM (2013/2014)	A/California/07/2009 (H1N1)	24 weeks post boost	80
606	18 - 50 years	HA DNA + IIV3 IM (2012/2013), IIV3 IM (2013/2014)	A/California/07/2009 (H1N1)	Baseline	<10
606	18 - 50 years	HA DNA + IIV3 IM (2012/2013), IIV3 IM (2013/2014)	A/California/07/2009 (H1N1)	3 weeks post prime	226.27
606	18 - 50 years	HA DNA + IIV3 IM (2012/2013), IIV3 IM (2013/2014)	A/California/07/2009 (H1N1)	3 weeks post boost	113.14
606	18 - 50 years	HA DNA + IIV3 IM (2012/2013), IIV3 IM (2013/2014)	A/California/07/2009 (H1N1)	24 weeks post boost	56.57
607	50 - 64 years	HA DNA + IIV3 IM (2012/2013), IIV3 IM (2013/2014)	A/California/07/2009 (H1N1)	Baseline	113.14
607	50 - 64 years	HA DNA + IIV3 IM (2012/2013), IIV3 IM (2013/2014)	A/California/07/2009 (H1N1)	3 weeks post prime	160
607	50 - 64 years	HA DNA + IIV3 IM (2012/2013), IIV3 IM (2013/2014)	A/California/07/2009 (H1N1)	3 weeks post boost	113.14
607	50 - 64 years	HA DNA + IIV3 IM (2012/2013), IIV3 IM (2013/2014)	A/California/07/2009 (H1N1)	24 weeks post boost	80
608	18 - 50 years	HA DNA + IIV3 IM (2012/2013), IIV3 IM (2013/2014)	A/California/07/2009 (H1N1)	Baseline	<10
608	18 - 50 years	HA DNA + IIV3 IM (2012/2013), IIV3 IM (2013/2014)	A/California/07/2009 (H1N1)	3 weeks post prime	1280
608	18 - 50 years	HA DNA + IIV3 IM (2012/2013), IIV3 IM (2013/2014)	A/California/07/2009 (H1N1)	3 weeks post boost	226.27
608	18 - 50 years	HA DNA + IIV3 IM (2012/2013), IIV3 IM (2013/2014)	A/California/07/2009 (H1N1)	24 weeks post boost	226.27
609	18 - 50 years	HA DNA + IIV3 IM (2012/2013), IIV3 IM (2013/2014)	A/California/07/2009 (H1N1)	Baseline	80
609	18 - 50 years	HA DNA + IIV3 IM (2012/2013), IIV3 IM (2013/2014)	A/California/07/2009 (H1N1)	3 weeks post prime	320
609	18 - 50 years	HA DNA + IIV3 IM (2012/2013), IIV3 IM (2013/2014)	A/California/07/2009 (H1N1)	3 weeks post boost	452.55
609	18 - 50 years	HA DNA + IIV3 IM (2012/2013), IIV3 IM (2013/2014)	A/California/07/2009 (H1N1)	24 weeks post boost	320
610	18 - 50 years	HA DNA + IIV3 IM (2012/2013), IIV3 IM (2013/2014)	A/California/07/2009 (H1N1)	Baseline	<10
610	18 - 50 years	HA DNA + IIV3 IM (2012/2013), IIV3 IM (2013/2014)	A/California/07/2009 (H1N1)	3 weeks post prime	320
610	18 - 50 years	HA DNA + IIV3 IM (2012/2013), IIV3 IM (2013/2014)	A/California/07/2009 (H1N1)	3 weeks post boost	452.55
611	18 - 50 years	HA DNA + IIV3 IM (2012/2013), IIV3 IM (2013/2014)	A/California/07/2009 (H1N1)	Baseline	40
611	18 - 50 years	HA DNA + IIV3 IM (2012/2013), IIV3 IM (2013/2014)	A/California/07/2009 (H1N1)	3 weeks post prime	80
611	18 - 50 years	HA DNA + IIV3 IM (2012/2013), IIV3 IM (2013/2014)	A/California/07/2009 (H1N1)	3 weeks post boost	80
611	18 - 50 years	HA DNA + IIV3 IM (2012/2013), IIV3 IM (2013/2014)	A/California/07/2009 (H1N1)	24 weeks post boost	56.57
612	50 - 64 years	HA DNA + IIV3 IM (2012/2013), IIV3 IM (2013/2014)	A/California/07/2009 (H1N1)	Baseline	28.28
612	50 - 64 years	HA DNA + IIV3 IM (2012/2013), IIV3 IM (2013/2014)	A/California/07/2009 (H1N1)	3 weeks post prime	80
612	50 - 64 years	HA DNA + IIV3 IM (2012/2013), IIV3 IM (2013/2014)	A/California/07/2009 (H1N1)	3 weeks post boost	80
612	50 - 64 years	HA DNA + IIV3 IM (2012/2013), IIV3 IM (2013/2014)	A/California/07/2009 (H1N1)	24 weeks post boost	40
613	50 - 64 years	HA DNA + IIV3 IM (2012/2013), IIV3 IM (2013/2014)	A/California/07/2009 (H1N1)	Baseline	<10
613	50 - 64 years	HA DNA + IIV3 IM (2012/2013), IIV3 IM (2013/2014)	A/California/07/2009 (H1N1)	3 weeks post prime	40
613	50 - 64 years	HA DNA + IIV3 IM (2012/2013), IIV3 IM (2013/2014)	A/California/07/2009 (H1N1)	3 weeks post boost	160
613	50 - 64 years	HA DNA + IIV3 IM (2012/2013), IIV3 IM (2013/2014)	A/California/07/2009 (H1N1)	24 weeks post boost	<10
614	18 - 50 years	HA DNA + IIV3 IM (2012/2013), IIV3 IM (2013/2014)	A/California/07/2009 (H1N1)	Baseline	<10
614	18 - 50 years	HA DNA + IIV3 IM (2012/2013), IIV3 IM (2013/2014)	A/California/07/2009 (H1N1)	3 weeks post prime	<10
614	18 - 50 years	HA DNA + IIV3 IM (2012/2013), IIV3 IM (2013/2014)	A/California/07/2009 (H1N1)	3 weeks post boost	<10
614	18 - 50 years	HA DNA + IIV3 IM (2012/2013), IIV3 IM (2013/2014)	A/California/07/2009 (H1N1)	24 weeks post boost	<10
615	18 - 50 years	HA DNA + IIV3 IM (2012/2013), IIV3 IM (2013/2014)	A/California/07/2009 (H1N1)	Baseline	80
615	18 - 50 years	HA DNA + IIV3 IM (2012/2013), IIV3 IM (2013/2014)	A/California/07/2009 (H1N1)	3 weeks post prime	320
615	18 - 50 years	HA DNA + IIV3 IM (2012/2013), IIV3 IM (2013/2014)	A/California/07/2009 (H1N1)	3 weeks post boost	320
615	18 - 50 years	HA DNA + IIV3 IM (2012/2013), IIV3 IM (2013/2014)	A/California/07/2009 (H1N1)	24 weeks post boost	113.14
616	18 - 50 years	HA DNA + IIV3 IM (2012/2013), IIV3 IM (2013/2014)	A/California/07/2009 (H1N1)	Baseline	226.27
616	18 - 50 years	HA DNA + IIV3 IM (2012/2013), IIV3 IM (2013/2014)	A/California/07/2009 (H1N1)	3 weeks post prime	160
616	18 - 50 years	HA DNA + IIV3 IM (2012/2013), IIV3 IM (2013/2014)	A/California/07/2009 (H1N1)	3 weeks post boost	640
616	18 - 50 years	HA DNA + IIV3 IM (2012/2013), IIV3 IM (2013/2014)	A/California/07/2009 (H1N1)	24 weeks post boost	160
617	18 - 50 years	HA DNA + IIV3 IM (2012/2013), IIV3 IM (2013/2014)	A/California/07/2009 (H1N1)	Baseline	<10
617	18 - 50 years	HA DNA + IIV3 IM (2012/2013), IIV3 IM (2013/2014)	A/California/07/2009 (H1N1)	3 weeks post prime	20
617	18 - 50 years	HA DNA + IIV3 IM (2012/2013), IIV3 IM (2013/2014)	A/California/07/2009 (H1N1)	3 weeks post boost	40
617	18 - 50 years	HA DNA + IIV3 IM (2012/2013), IIV3 IM (2013/2014)	A/California/07/2009 (H1N1)	24 weeks post boost	<10
618	18 - 50 years	HA DNA + IIV3 IM (2012/2013), IIV3 IM (2013/2014)	A/California/07/2009 (H1N1)	Baseline	160
618	18 - 50 years	HA DNA + IIV3 IM (2012/2013), IIV3 IM (2013/2014)	A/California/07/2009 (H1N1)	3 weeks post prime	452.55
618	18 - 50 years	HA DNA + IIV3 IM (2012/2013), IIV3 IM (2013/2014)	A/California/07/2009 (H1N1)	3 weeks post boost	640
618	18 - 50 years	HA DNA + IIV3 IM (2012/2013), IIV3 IM (2013/2014)	A/California/07/2009 (H1N1)	24 weeks post boost	226.27
619	18 - 50 years	HA DNA + IIV3 IM (2012/2013), IIV3 IM (2013/2014)	A/California/07/2009 (H1N1)	Baseline	<10
619	18 - 50 years	HA DNA + IIV3 IM (2012/2013), IIV3 IM (2013/2014)	A/California/07/2009 (H1N1)	3 weeks post prime	452.55
619	18 - 50 years	HA DNA + IIV3 IM (2012/2013), IIV3 IM (2013/2014)	A/California/07/2009 (H1N1)	3 weeks post boost	160
619	18 - 50 years	HA DNA + IIV3 IM (2012/2013), IIV3 IM (2013/2014)	A/California/07/2009 (H1N1)	24 weeks post boost	80
620	18 - 50 years	HA DNA + IIV3 IM (2012/2013), IIV3 IM (2013/2014)	A/California/07/2009 (H1N1)	Baseline	56.57
620	18 - 50 years	HA DNA + IIV3 IM (2012/2013), IIV3 IM (2013/2014)	A/California/07/2009 (H1N1)	3 weeks post prime	80
620	18 - 50 years	HA DNA + IIV3 IM (2012/2013), IIV3 IM (2013/2014)	A/California/07/2009 (H1N1)	3 weeks post boost	113.14
620	18 - 50 years	HA DNA + IIV3 IM (2012/2013), IIV3 IM (2013/2014)	A/California/07/2009 (H1N1)	24 weeks post boost	113.14
621	18 - 50 years	HA DNA + IIV3 IM (2012/2013), IIV3 IM (2013/2014)	A/California/07/2009 (H1N1)	Baseline	<10
621	18 - 50 years	HA DNA + IIV3 IM (2012/2013), IIV3 IM (2013/2014)	A/California/07/2009 (H1N1)	3 weeks post prime	2560
621	18 - 50 years	HA DNA + IIV3 IM (2012/2013), IIV3 IM (2013/2014)	A/California/07/2009 (H1N1)	3 weeks post boost	640
621	18 - 50 years	HA DNA + IIV3 IM (2012/2013), IIV3 IM (2013/2014)	A/California/07/2009 (H1N1)	24 weeks post boost	452.55
622	50 - 64 years	HA DNA + IIV3 IM (2012/2013), IIV3 IM (2013/2014)	A/California/07/2009 (H1N1)	Baseline	10
622	50 - 64 years	HA DNA + IIV3 IM (2012/2013), IIV3 IM (2013/2014)	A/California/07/2009 (H1N1)	3 weeks post prime	113.14
622	50 - 64 years	HA DNA + IIV3 IM (2012/2013), IIV3 IM (2013/2014)	A/California/07/2009 (H1N1)	3 weeks post boost	40
622	50 - 64 years	HA DNA + IIV3 IM (2012/2013), IIV3 IM (2013/2014)	A/California/07/2009 (H1N1)	24 weeks post boost	20
623	65 - 70 years	HA DNA + IIV3 IM (2012/2013), IIV3 IM (2013/2014)	A/California/07/2009 (H1N1)	Baseline	56.57
623	65 - 70 years	HA DNA + IIV3 IM (2012/2013), IIV3 IM (2013/2014)	A/California/07/2009 (H1N1)	3 weeks post prime	160
623	65 - 70 years	HA DNA + IIV3 IM (2012/2013), IIV3 IM (2013/2014)	A/California/07/2009 (H1N1)	3 weeks post boost	160
623	65 - 70 years	HA DNA + IIV3 IM (2012/2013), IIV3 IM (2013/2014)	A/California/07/2009 (H1N1)	24 weeks post boost	113.14
624	50 - 64 years	HA DNA + IIV3 IM (2012/2013), IIV3 IM (2013/2014)	A/California/07/2009 (H1N1)	Baseline	<10
624	50 - 64 years	HA DNA + IIV3 IM (2012/2013), IIV3 IM (2013/2014)	A/California/07/2009 (H1N1)	3 weeks post prime	20
624	50 - 64 years	HA DNA + IIV3 IM (2012/2013), IIV3 IM (2013/2014)	A/California/07/2009 (H1N1)	3 weeks post boost	40
624	50 - 64 years	HA DNA + IIV3 IM (2012/2013), IIV3 IM (2013/2014)	A/California/07/2009 (H1N1)	24 weeks post boost	<10
625	50 - 64 years	HA DNA + IIV3 IM (2012/2013), IIV3 IM (2013/2014)	A/California/07/2009 (H1N1)	Baseline	7.07
625	50 - 64 years	HA DNA + IIV3 IM (2012/2013), IIV3 IM (2013/2014)	A/California/07/2009 (H1N1)	3 weeks post prime	80
625	50 - 64 years	HA DNA + IIV3 IM (2012/2013), IIV3 IM (2013/2014)	A/California/07/2009 (H1N1)	3 weeks post boost	113.14
625	50 - 64 years	HA DNA + IIV3 IM (2012/2013), IIV3 IM (2013/2014)	A/California/07/2009 (H1N1)	24 weeks post boost	40
626	18 - 50 years	HA DNA + IIV3 IM (2012/2013), IIV3 IM (2013/2014)	A/California/07/2009 (H1N1)	Baseline	<10
626	18 - 50 years	HA DNA + IIV3 IM (2012/2013), IIV3 IM (2013/2014)	A/California/07/2009 (H1N1)	3 weeks post prime	320
626	18 - 50 years	HA DNA + IIV3 IM (2012/2013), IIV3 IM (2013/2014)	A/California/07/2009 (H1N1)	3 weeks post boost	452.55
626	18 - 50 years	HA DNA + IIV3 IM (2012/2013), IIV3 IM (2013/2014)	A/California/07/2009 (H1N1)	24 weeks post boost	56.57
627	50 - 64 years	HA DNA + IIV3 IM (2012/2013), IIV3 IM (2013/2014)	A/California/07/2009 (H1N1)	Baseline	14.14
627	50 - 64 years	HA DNA + IIV3 IM (2012/2013), IIV3 IM (2013/2014)	A/California/07/2009 (H1N1)	3 weeks post prime	80
627	50 - 64 years	HA DNA + IIV3 IM (2012/2013), IIV3 IM (2013/2014)	A/California/07/2009 (H1N1)	3 weeks post boost	160
627	50 - 64 years	HA DNA + IIV3 IM (2012/2013), IIV3 IM (2013/2014)	A/California/07/2009 (H1N1)	24 weeks post boost	56.57
628	50 - 64 years	HA DNA + IIV3 IM (2012/2013), IIV3 IM (2013/2014)	A/California/07/2009 (H1N1)	Baseline	<10
628	50 - 64 years	HA DNA + IIV3 IM (2012/2013), IIV3 IM (2013/2014)	A/California/07/2009 (H1N1)	3 weeks post prime	113.14
628	50 - 64 years	HA DNA + IIV3 IM (2012/2013), IIV3 IM (2013/2014)	A/California/07/2009 (H1N1)	3 weeks post boost	80
628	50 - 64 years	HA DNA + IIV3 IM (2012/2013), IIV3 IM (2013/2014)	A/California/07/2009 (H1N1)	24 weeks post boost	20
629	18 - 50 years	HA DNA + IIV3 IM (2012/2013), IIV3 IM (2013/2014)	A/California/07/2009 (H1N1)	Baseline	640
629	18 - 50 years	HA DNA + IIV3 IM (2012/2013), IIV3 IM (2013/2014)	A/California/07/2009 (H1N1)	3 weeks post prime	320
629	18 - 50 years	HA DNA + IIV3 IM (2012/2013), IIV3 IM (2013/2014)	A/California/07/2009 (H1N1)	3 weeks post boost	640
629	18 - 50 years	HA DNA + IIV3 IM (2012/2013), IIV3 IM (2013/2014)	A/California/07/2009 (H1N1)	24 weeks post boost	640
630	18 - 50 years	HA DNA + IIV3 IM (2012/2013), IIV3 IM (2013/2014)	A/California/07/2009 (H1N1)	Baseline	320
630	18 - 50 years	HA DNA + IIV3 IM (2012/2013), IIV3 IM (2013/2014)	A/California/07/2009 (H1N1)	3 weeks post prime	905.1
630	18 - 50 years	HA DNA + IIV3 IM (2012/2013), IIV3 IM (2013/2014)	A/California/07/2009 (H1N1)	3 weeks post boost	905.1
630	18 - 50 years	HA DNA + IIV3 IM (2012/2013), IIV3 IM (2013/2014)	A/California/07/2009 (H1N1)	24 weeks post boost	640
631	18 - 50 years	HA DNA + IIV3 IM (2012/2013), IIV3 IM (2013/2014)	A/California/07/2009 (H1N1)	Baseline	20
631	18 - 50 years	HA DNA + IIV3 IM (2012/2013), IIV3 IM (2013/2014)	A/California/07/2009 (H1N1)	3 weeks post prime	56.57
631	18 - 50 years	HA DNA + IIV3 IM (2012/2013), IIV3 IM (2013/2014)	A/California/07/2009 (H1N1)	3 weeks post boost	80
631	18 - 50 years	HA DNA + IIV3 IM (2012/2013), IIV3 IM (2013/2014)	A/California/07/2009 (H1N1)	24 weeks post boost	80
632	50 - 64 years	HA DNA + IIV3 IM (2012/2013), IIV3 IM (2013/2014)	A/California/07/2009 (H1N1)	Baseline	20
632	50 - 64 years	HA DNA + IIV3 IM (2012/2013), IIV3 IM (2013/2014)	A/California/07/2009 (H1N1)	3 weeks post prime	226.27
632	50 - 64 years	HA DNA + IIV3 IM (2012/2013), IIV3 IM (2013/2014)	A/California/07/2009 (H1N1)	3 weeks post boost	160
632	50 - 64 years	HA DNA + IIV3 IM (2012/2013), IIV3 IM (2013/2014)	A/California/07/2009 (H1N1)	24 weeks post boost	80
633	50 - 64 years	HA DNA + IIV3 IM (2012/2013), IIV3 IM (2013/2014)	A/California/07/2009 (H1N1)	Baseline	56.57
633	50 - 64 years	HA DNA + IIV3 IM (2012/2013), IIV3 IM (2013/2014)	A/California/07/2009 (H1N1)	3 weeks post prime	2560
633	50 - 64 years	HA DNA + IIV3 IM (2012/2013), IIV3 IM (2013/2014)	A/California/07/2009 (H1N1)	3 weeks post boost	905.1
633	50 - 64 years	HA DNA + IIV3 IM (2012/2013), IIV3 IM (2013/2014)	A/California/07/2009 (H1N1)	24 weeks post boost	640
634	65 - 70 years	HA DNA + IIV3 IM (2012/2013), IIV3 IM (2013/2014)	A/California/07/2009 (H1N1)	Baseline	28.28
634	65 - 70 years	HA DNA + IIV3 IM (2012/2013), IIV3 IM (2013/2014)	A/California/07/2009 (H1N1)	3 weeks post prime	80
634	65 - 70 years	HA DNA + IIV3 IM (2012/2013), IIV3 IM (2013/2014)	A/California/07/2009 (H1N1)	3 weeks post boost	80
634	65 - 70 years	HA DNA + IIV3 IM (2012/2013), IIV3 IM (2013/2014)	A/California/07/2009 (H1N1)	24 weeks post boost	80
635	50 - 64 years	HA DNA + IIV3 IM (2012/2013), IIV3 IM (2013/2014)	A/California/07/2009 (H1N1)	Baseline	<10
635	50 - 64 years	HA DNA + IIV3 IM (2012/2013), IIV3 IM (2013/2014)	A/California/07/2009 (H1N1)	3 weeks post prime	160
635	50 - 64 years	HA DNA + IIV3 IM (2012/2013), IIV3 IM (2013/2014)	A/California/07/2009 (H1N1)	3 weeks post boost	160
635	50 - 64 years	HA DNA + IIV3 IM (2012/2013), IIV3 IM (2013/2014)	A/California/07/2009 (H1N1)	24 weeks post boost	<10
636	18 - 50 years	HA DNA + IIV3 IM (2012/2013), IIV3 IM (2013/2014)	A/California/07/2009 (H1N1)	Baseline	56.57
636	18 - 50 years	HA DNA + IIV3 IM (2012/2013), IIV3 IM (2013/2014)	A/California/07/2009 (H1N1)	3 weeks post prime	80
636	18 - 50 years	HA DNA + IIV3 IM (2012/2013), IIV3 IM (2013/2014)	A/California/07/2009 (H1N1)	3 weeks post boost	80
636	18 - 50 years	HA DNA + IIV3 IM (2012/2013), IIV3 IM (2013/2014)	A/California/07/2009 (H1N1)	24 weeks post boost	56.57
637	18 - 50 years	HA DNA + IIV3 IM (2012/2013), IIV3 IM (2013/2014)	A/California/07/2009 (H1N1)	Baseline	80
637	18 - 50 years	HA DNA + IIV3 IM (2012/2013), IIV3 IM (2013/2014)	A/California/07/2009 (H1N1)	3 weeks post prime	452.55
637	18 - 50 years	HA DNA + IIV3 IM (2012/2013), IIV3 IM (2013/2014)	A/California/07/2009 (H1N1)	3 weeks post boost	160
637	18 - 50 years	HA DNA + IIV3 IM (2012/2013), IIV3 IM (2013/2014)	A/California/07/2009 (H1N1)	24 weeks post boost	160
638	18 - 50 years	HA DNA + IIV3 IM (2012/2013), IIV3 IM (2013/2014)	A/California/07/2009 (H1N1)	Baseline	40
638	18 - 50 years	HA DNA + IIV3 IM (2012/2013), IIV3 IM (2013/2014)	A/California/07/2009 (H1N1)	3 weeks post prime	40
638	18 - 50 years	HA DNA + IIV3 IM (2012/2013), IIV3 IM (2013/2014)	A/California/07/2009 (H1N1)	3 weeks post boost	56.57
638	18 - 50 years	HA DNA + IIV3 IM (2012/2013), IIV3 IM (2013/2014)	A/California/07/2009 (H1N1)	24 weeks post boost	40
639	18 - 50 years	HA DNA + IIV3 IM (2012/2013), IIV3 IM (2013/2014)	A/California/07/2009 (H1N1)	Baseline	<10
639	18 - 50 years	HA DNA + IIV3 IM (2012/2013), IIV3 IM (2013/2014)	A/California/07/2009 (H1N1)	3 weeks post prime	80
639	18 - 50 years	HA DNA + IIV3 IM (2012/2013), IIV3 IM (2013/2014)	A/California/07/2009 (H1N1)	3 weeks post boost	80
640	18 - 50 years	HA DNA + IIV3 IM (2012/2013), IIV3 IM (2013/2014)	A/California/07/2009 (H1N1)	Baseline	28.28
640	18 - 50 years	HA DNA + IIV3 IM (2012/2013), IIV3 IM (2013/2014)	A/California/07/2009 (H1N1)	3 weeks post prime	40
640	18 - 50 years	HA DNA + IIV3 IM (2012/2013), IIV3 IM (2013/2014)	A/California/07/2009 (H1N1)	3 weeks post boost	<10
640	18 - 50 years	HA DNA + IIV3 IM (2012/2013), IIV3 IM (2013/2014)	A/California/07/2009 (H1N1)	24 weeks post boost	<10
641	50 - 64 years	HA DNA + IIV3 IM (2012/2013), IIV3 IM (2013/2014)	A/California/07/2009 (H1N1)	Baseline	226.27
641	50 - 64 years	HA DNA + IIV3 IM (2012/2013), IIV3 IM (2013/2014)	A/California/07/2009 (H1N1)	3 weeks post prime	905.1
641	50 - 64 years	HA DNA + IIV3 IM (2012/2013), IIV3 IM (2013/2014)	A/California/07/2009 (H1N1)	3 weeks post boost	905.1
641	50 - 64 years	HA DNA + IIV3 IM (2012/2013), IIV3 IM (2013/2014)	A/California/07/2009 (H1N1)	24 weeks post boost	640
642	50 - 64 years	HA DNA + IIV3 IM (2012/2013), IIV3 IM (2013/2014)	A/California/07/2009 (H1N1)	Baseline	<10
642	50 - 64 years	HA DNA + IIV3 IM (2012/2013), IIV3 IM (2013/2014)	A/California/07/2009 (H1N1)	3 weeks post prime	80
642	50 - 64 years	HA DNA + IIV3 IM (2012/2013), IIV3 IM (2013/2014)	A/California/07/2009 (H1N1)	3 weeks post boost	226.27
642	50 - 64 years	HA DNA + IIV3 IM (2012/2013), IIV3 IM (2013/2014)	A/California/07/2009 (H1N1)	24 weeks post boost	28.28
643	18 - 50 years	HA DNA + IIV3 IM (2012/2013), IIV3 IM (2013/2014)	A/California/07/2009 (H1N1)	Baseline	640
643	18 - 50 years	HA DNA + IIV3 IM (2012/2013), IIV3 IM (2013/2014)	A/California/07/2009 (H1N1)	3 weeks post prime	905.1
644	18 - 50 years	HA DNA + IIV3 IM (2012/2013), IIV3 IM (2013/2014)	A/California/07/2009 (H1N1)	Baseline	20
644	18 - 50 years	HA DNA + IIV3 IM (2012/2013), IIV3 IM (2013/2014)	A/California/07/2009 (H1N1)	3 weeks post prime	452.55
644	18 - 50 years	HA DNA + IIV3 IM (2012/2013), IIV3 IM (2013/2014)	A/California/07/2009 (H1N1)	3 weeks post boost	160
644	18 - 50 years	HA DNA + IIV3 IM (2012/2013), IIV3 IM (2013/2014)	A/California/07/2009 (H1N1)	24 weeks post boost	113.14
645	18 - 50 years	HA DNA + IIV3 IM (2012/2013), IIV3 IM (2013/2014)	A/California/07/2009 (H1N1)	Baseline	80
645	18 - 50 years	HA DNA + IIV3 IM (2012/2013), IIV3 IM (2013/2014)	A/California/07/2009 (H1N1)	3 weeks post prime	160
646	18 - 50 years	HA DNA + IIV3 IM (2012/2013), IIV3 IM (2013/2014)	A/California/07/2009 (H1N1)	Baseline	1280
646	18 - 50 years	HA DNA + IIV3 IM (2012/2013), IIV3 IM (2013/2014)	A/California/07/2009 (H1N1)	3 weeks post prime	1810.19
647	50 - 64 years	HA DNA + IIV3 IM (2012/2013), IIV3 IM (2013/2014)	A/California/07/2009 (H1N1)	Baseline	320
647	50 - 64 years	HA DNA + IIV3 IM (2012/2013), IIV3 IM (2013/2014)	A/California/07/2009 (H1N1)	3 weeks post prime	320
647	50 - 64 years	HA DNA + IIV3 IM (2012/2013), IIV3 IM (2013/2014)	A/California/07/2009 (H1N1)	3 weeks post boost	320
647	50 - 64 years	HA DNA + IIV3 IM (2012/2013), IIV3 IM (2013/2014)	A/California/07/2009 (H1N1)	24 weeks post boost	226.27
648	50 - 64 years	HA DNA + IIV3 IM (2012/2013), IIV3 IM (2013/2014)	A/California/07/2009 (H1N1)	Baseline	<10
648	50 - 64 years	HA DNA + IIV3 IM (2012/2013), IIV3 IM (2013/2014)	A/California/07/2009 (H1N1)	3 weeks post prime	<10
648	50 - 64 years	HA DNA + IIV3 IM (2012/2013), IIV3 IM (2013/2014)	A/California/07/2009 (H1N1)	3 weeks post boost	<10
648	50 - 64 years	HA DNA + IIV3 IM (2012/2013), IIV3 IM (2013/2014)	A/California/07/2009 (H1N1)	24 weeks post boost	7.07
649	50 - 64 years	HA DNA + IIV3 IM (2012/2013), IIV3 IM (2013/2014)	A/California/07/2009 (H1N1)	Baseline	<10
649	50 - 64 years	HA DNA + IIV3 IM (2012/2013), IIV3 IM (2013/2014)	A/California/07/2009 (H1N1)	3 weeks post prime	113.14
649	50 - 64 years	HA DNA + IIV3 IM (2012/2013), IIV3 IM (2013/2014)	A/California/07/2009 (H1N1)	3 weeks post boost	320
650	18 - 50 years	HA DNA + IIV3 IM (2012/2013), IIV3 IM (2013/2014)	A/California/07/2009 (H1N1)	Baseline	320
650	18 - 50 years	HA DNA + IIV3 IM (2012/2013), IIV3 IM (2013/2014)	A/California/07/2009 (H1N1)	3 weeks post prime	452.55
650	18 - 50 years	HA DNA + IIV3 IM (2012/2013), IIV3 IM (2013/2014)	A/California/07/2009 (H1N1)	3 weeks post boost	320
650	18 - 50 years	HA DNA + IIV3 IM (2012/2013), IIV3 IM (2013/2014)	A/California/07/2009 (H1N1)	24 weeks post boost	320
101	18 - 50 years	HA DNA, IIV3 ID (2012/2013)	A/Texas/50/2012 (H3N2)	Baseline	<10
101	18 - 50 years	HA DNA, IIV3 ID (2012/2013)	A/Texas/50/2012 (H3N2)	3 weeks post prime	<10
101	18 - 50 years	HA DNA, IIV3 ID (2012/2013)	A/Texas/50/2012 (H3N2)	3 weeks post boost	56.57
101	18 - 50 years	HA DNA, IIV3 ID (2012/2013)	A/Texas/50/2012 (H3N2)	24 weeks post boost	<10
102	18 - 50 years	HA DNA, IIV3 ID (2012/2013)	A/Texas/50/2012 (H3N2)	Baseline	<10
102	18 - 50 years	HA DNA, IIV3 ID (2012/2013)	A/Texas/50/2012 (H3N2)	3 weeks post prime	<10
102	18 - 50 years	HA DNA, IIV3 ID (2012/2013)	A/Texas/50/2012 (H3N2)	3 weeks post boost	452.55
102	18 - 50 years	HA DNA, IIV3 ID (2012/2013)	A/Texas/50/2012 (H3N2)	24 weeks post boost	113.14
103	18 - 50 years	HA DNA, IIV3 ID (2012/2013)	A/Texas/50/2012 (H3N2)	Baseline	40
103	18 - 50 years	HA DNA, IIV3 ID (2012/2013)	A/Texas/50/2012 (H3N2)	3 weeks post prime	56.57
103	18 - 50 years	HA DNA, IIV3 ID (2012/2013)	A/Texas/50/2012 (H3N2)	3 weeks post boost	40
103	18 - 50 years	HA DNA, IIV3 ID (2012/2013)	A/Texas/50/2012 (H3N2)	24 weeks post boost	40
104	18 - 50 years	HA DNA, IIV3 ID (2012/2013)	A/Texas/50/2012 (H3N2)	Baseline	160
104	18 - 50 years	HA DNA, IIV3 ID (2012/2013)	A/Texas/50/2012 (H3N2)	3 weeks post prime	226.27
104	18 - 50 years	HA DNA, IIV3 ID (2012/2013)	A/Texas/50/2012 (H3N2)	3 weeks post boost	226.27
105	18 - 50 years	HA DNA, IIV3 ID (2012/2013)	A/Texas/50/2012 (H3N2)	Baseline	<10
105	18 - 50 years	HA DNA, IIV3 ID (2012/2013)	A/Texas/50/2012 (H3N2)	3 weeks post prime	226.27
105	18 - 50 years	HA DNA, IIV3 ID (2012/2013)	A/Texas/50/2012 (H3N2)	3 weeks post boost	452.55
105	18 - 50 years	HA DNA, IIV3 ID (2012/2013)	A/Texas/50/2012 (H3N2)	24 weeks post boost	320
106	18 - 50 years	HA DNA, IIV3 ID (2012/2013)	A/Texas/50/2012 (H3N2)	Baseline	28.28
106	18 - 50 years	HA DNA, IIV3 ID (2012/2013)	A/Texas/50/2012 (H3N2)	3 weeks post prime	56.57
106	18 - 50 years	HA DNA, IIV3 ID (2012/2013)	A/Texas/50/2012 (H3N2)	3 weeks post boost	226.27
106	18 - 50 years	HA DNA, IIV3 ID (2012/2013)	A/Texas/50/2012 (H3N2)	24 weeks post boost	113.14
107	18 - 50 years	HA DNA, IIV3 ID (2012/2013)	A/Texas/50/2012 (H3N2)	Baseline	<10
107	18 - 50 years	HA DNA, IIV3 ID (2012/2013)	A/Texas/50/2012 (H3N2)	3 weeks post prime	160
107	18 - 50 years	HA DNA, IIV3 ID (2012/2013)	A/Texas/50/2012 (H3N2)	3 weeks post boost	320
107	18 - 50 years	HA DNA, IIV3 ID (2012/2013)	A/Texas/50/2012 (H3N2)	24 weeks post boost	160
108	18 - 50 years	HA DNA, IIV3 ID (2012/2013)	A/Texas/50/2012 (H3N2)	Baseline	<10
108	18 - 50 years	HA DNA, IIV3 ID (2012/2013)	A/Texas/50/2012 (H3N2)	3 weeks post prime	<10
108	18 - 50 years	HA DNA, IIV3 ID (2012/2013)	A/Texas/50/2012 (H3N2)	3 weeks post boost	<10
108	18 - 50 years	HA DNA, IIV3 ID (2012/2013)	A/Texas/50/2012 (H3N2)	24 weeks post boost	<10
109	51 - 70 years	HA DNA, IIV3 ID (2012/2013)	A/Texas/50/2012 (H3N2)	Baseline	28.28
109	51 - 70 years	HA DNA, IIV3 ID (2012/2013)	A/Texas/50/2012 (H3N2)	3 weeks post prime	20
109	51 - 70 years	HA DNA, IIV3 ID (2012/2013)	A/Texas/50/2012 (H3N2)	3 weeks post boost	40
109	51 - 70 years	HA DNA, IIV3 ID (2012/2013)	A/Texas/50/2012 (H3N2)	24 weeks post boost	40
110	18 - 50 years	HA DNA, IIV3 ID (2012/2013)	A/Texas/50/2012 (H3N2)	Baseline	<10
110	18 - 50 years	HA DNA, IIV3 ID (2012/2013)	A/Texas/50/2012 (H3N2)	3 weeks post prime	<10
110	18 - 50 years	HA DNA, IIV3 ID (2012/2013)	A/Texas/50/2012 (H3N2)	3 weeks post boost	80
110	18 - 50 years	HA DNA, IIV3 ID (2012/2013)	A/Texas/50/2012 (H3N2)	24 weeks post boost	80
111	51 - 70 years	HA DNA, IIV3 ID (2012/2013)	A/Texas/50/2012 (H3N2)	Baseline	20
111	51 - 70 years	HA DNA, IIV3 ID (2012/2013)	A/Texas/50/2012 (H3N2)	3 weeks post prime	40
111	51 - 70 years	HA DNA, IIV3 ID (2012/2013)	A/Texas/50/2012 (H3N2)	3 weeks post boost	56.57
111	51 - 70 years	HA DNA, IIV3 ID (2012/2013)	A/Texas/50/2012 (H3N2)	24 weeks post boost	<10
112	18 - 50 years	HA DNA, IIV3 ID (2012/2013)	A/Texas/50/2012 (H3N2)	Baseline	40
112	18 - 50 years	HA DNA, IIV3 ID (2012/2013)	A/Texas/50/2012 (H3N2)	3 weeks post prime	160
112	18 - 50 years	HA DNA, IIV3 ID (2012/2013)	A/Texas/50/2012 (H3N2)	3 weeks post boost	160
112	18 - 50 years	HA DNA, IIV3 ID (2012/2013)	A/Texas/50/2012 (H3N2)	24 weeks post boost	226.27
113	18 - 50 years	HA DNA, IIV3 ID (2012/2013)	A/Texas/50/2012 (H3N2)	Baseline	40
113	18 - 50 years	HA DNA, IIV3 ID (2012/2013)	A/Texas/50/2012 (H3N2)	3 weeks post prime	56.57
113	18 - 50 years	HA DNA, IIV3 ID (2012/2013)	A/Texas/50/2012 (H3N2)	3 weeks post boost	226.27
113	18 - 50 years	HA DNA, IIV3 ID (2012/2013)	A/Texas/50/2012 (H3N2)	24 weeks post boost	113.14
114	18 - 50 years	HA DNA, IIV3 ID (2012/2013)	A/Texas/50/2012 (H3N2)	Baseline	113.14
114	18 - 50 years	HA DNA, IIV3 ID (2012/2013)	A/Texas/50/2012 (H3N2)	3 weeks post prime	113.14
114	18 - 50 years	HA DNA, IIV3 ID (2012/2013)	A/Texas/50/2012 (H3N2)	3 weeks post boost	905.1
114	18 - 50 years	HA DNA, IIV3 ID (2012/2013)	A/Texas/50/2012 (H3N2)	24 weeks post boost	226.27
115	18 - 50 years	HA DNA, IIV3 ID (2012/2013)	A/Texas/50/2012 (H3N2)	Baseline	905.1
115	18 - 50 years	HA DNA, IIV3 ID (2012/2013)	A/Texas/50/2012 (H3N2)	3 weeks post prime	905.1
115	18 - 50 years	HA DNA, IIV3 ID (2012/2013)	A/Texas/50/2012 (H3N2)	3 weeks post boost	905.1
115	18 - 50 years	HA DNA, IIV3 ID (2012/2013)	A/Texas/50/2012 (H3N2)	24 weeks post boost	905.1
116	18 - 50 years	HA DNA, IIV3 ID (2012/2013)	A/Texas/50/2012 (H3N2)	Baseline	80
116	18 - 50 years	HA DNA, IIV3 ID (2012/2013)	A/Texas/50/2012 (H3N2)	3 weeks post prime	113.14
116	18 - 50 years	HA DNA, IIV3 ID (2012/2013)	A/Texas/50/2012 (H3N2)	3 weeks post boost	113.14
116	18 - 50 years	HA DNA, IIV3 ID (2012/2013)	A/Texas/50/2012 (H3N2)	24 weeks post boost	56.57
117	18 - 50 years	HA DNA, IIV3 ID (2012/2013)	A/Texas/50/2012 (H3N2)	Baseline	160
117	18 - 50 years	HA DNA, IIV3 ID (2012/2013)	A/Texas/50/2012 (H3N2)	3 weeks post prime	113.14
117	18 - 50 years	HA DNA, IIV3 ID (2012/2013)	A/Texas/50/2012 (H3N2)	3 weeks post boost	226.27
117	18 - 50 years	HA DNA, IIV3 ID (2012/2013)	A/Texas/50/2012 (H3N2)	24 weeks post boost	160
118	18 - 50 years	HA DNA, IIV3 ID (2012/2013)	A/Texas/50/2012 (H3N2)	Baseline	56.57
118	18 - 50 years	HA DNA, IIV3 ID (2012/2013)	A/Texas/50/2012 (H3N2)	3 weeks post prime	160
118	18 - 50 years	HA DNA, IIV3 ID (2012/2013)	A/Texas/50/2012 (H3N2)	3 weeks post boost	320
118	18 - 50 years	HA DNA, IIV3 ID (2012/2013)	A/Texas/50/2012 (H3N2)	24 weeks post boost	452.55
119	18 - 50 years	HA DNA, IIV3 ID (2012/2013)	A/Texas/50/2012 (H3N2)	Baseline	640
119	18 - 50 years	HA DNA, IIV3 ID (2012/2013)	A/Texas/50/2012 (H3N2)	3 weeks post prime	320
119	18 - 50 years	HA DNA, IIV3 ID (2012/2013)	A/Texas/50/2012 (H3N2)	3 weeks post boost	452.55
119	18 - 50 years	HA DNA, IIV3 ID (2012/2013)	A/Texas/50/2012 (H3N2)	24 weeks post boost	320
120	18 - 50 years	HA DNA, IIV3 ID (2012/2013)	A/Texas/50/2012 (H3N2)	Baseline	<10
120	18 - 50 years	HA DNA, IIV3 ID (2012/2013)	A/Texas/50/2012 (H3N2)	3 weeks post prime	28.28
120	18 - 50 years	HA DNA, IIV3 ID (2012/2013)	A/Texas/50/2012 (H3N2)	3 weeks post boost	905.1
120	18 - 50 years	HA DNA, IIV3 ID (2012/2013)	A/Texas/50/2012 (H3N2)	24 weeks post boost	640
121	51 - 70 years	HA DNA, IIV3 ID (2012/2013)	A/Texas/50/2012 (H3N2)	Baseline	20
121	51 - 70 years	HA DNA, IIV3 ID (2012/2013)	A/Texas/50/2012 (H3N2)	3 weeks post prime	20
121	51 - 70 years	HA DNA, IIV3 ID (2012/2013)	A/Texas/50/2012 (H3N2)	3 weeks post boost	452.55
121	51 - 70 years	HA DNA, IIV3 ID (2012/2013)	A/Texas/50/2012 (H3N2)	24 weeks post boost	160
122	18 - 50 years	HA DNA, IIV3 ID (2012/2013)	A/Texas/50/2012 (H3N2)	Baseline	113.14
122	18 - 50 years	HA DNA, IIV3 ID (2012/2013)	A/Texas/50/2012 (H3N2)	3 weeks post prime	113.14
122	18 - 50 years	HA DNA, IIV3 ID (2012/2013)	A/Texas/50/2012 (H3N2)	3 weeks post boost	226.27
122	18 - 50 years	HA DNA, IIV3 ID (2012/2013)	A/Texas/50/2012 (H3N2)	24 weeks post boost	160
123	18 - 50 years	HA DNA, IIV3 ID (2012/2013)	A/Texas/50/2012 (H3N2)	Baseline	56.57
123	18 - 50 years	HA DNA, IIV3 ID (2012/2013)	A/Texas/50/2012 (H3N2)	3 weeks post prime	28.28
123	18 - 50 years	HA DNA, IIV3 ID (2012/2013)	A/Texas/50/2012 (H3N2)	3 weeks post boost	320
123	18 - 50 years	HA DNA, IIV3 ID (2012/2013)	A/Texas/50/2012 (H3N2)	24 weeks post boost	56.57
124	18 - 50 years	HA DNA, IIV3 ID (2012/2013)	A/Texas/50/2012 (H3N2)	Baseline	<10
124	18 - 50 years	HA DNA, IIV3 ID (2012/2013)	A/Texas/50/2012 (H3N2)	3 weeks post prime	<10
124	18 - 50 years	HA DNA, IIV3 ID (2012/2013)	A/Texas/50/2012 (H3N2)	3 weeks post boost	160
125	18 - 50 years	HA DNA, IIV3 ID (2012/2013)	A/Texas/50/2012 (H3N2)	Baseline	<10
125	18 - 50 years	HA DNA, IIV3 ID (2012/2013)	A/Texas/50/2012 (H3N2)	3 weeks post prime	<10
125	18 - 50 years	HA DNA, IIV3 ID (2012/2013)	A/Texas/50/2012 (H3N2)	3 weeks post boost	28.28
125	18 - 50 years	HA DNA, IIV3 ID (2012/2013)	A/Texas/50/2012 (H3N2)	24 weeks post boost	7.07
126	51 - 70 years	HA DNA, IIV3 ID (2012/2013)	A/Texas/50/2012 (H3N2)	Baseline	10
126	51 - 70 years	HA DNA, IIV3 ID (2012/2013)	A/Texas/50/2012 (H3N2)	3 weeks post prime	7.07
126	51 - 70 years	HA DNA, IIV3 ID (2012/2013)	A/Texas/50/2012 (H3N2)	3 weeks post boost	14.14
126	51 - 70 years	HA DNA, IIV3 ID (2012/2013)	A/Texas/50/2012 (H3N2)	24 weeks post boost	10
127	18 - 50 years	HA DNA, IIV3 ID (2012/2013)	A/Texas/50/2012 (H3N2)	Baseline	80
127	18 - 50 years	HA DNA, IIV3 ID (2012/2013)	A/Texas/50/2012 (H3N2)	3 weeks post prime	160
127	18 - 50 years	HA DNA, IIV3 ID (2012/2013)	A/Texas/50/2012 (H3N2)	3 weeks post boost	226.27
127	18 - 50 years	HA DNA, IIV3 ID (2012/2013)	A/Texas/50/2012 (H3N2)	24 weeks post boost	113.14
128	18 - 50 years	HA DNA, IIV3 ID (2012/2013)	A/Texas/50/2012 (H3N2)	Baseline	<10
128	18 - 50 years	HA DNA, IIV3 ID (2012/2013)	A/Texas/50/2012 (H3N2)	3 weeks post prime	<10
128	18 - 50 years	HA DNA, IIV3 ID (2012/2013)	A/Texas/50/2012 (H3N2)	3 weeks post boost	40
128	18 - 50 years	HA DNA, IIV3 ID (2012/2013)	A/Texas/50/2012 (H3N2)	24 weeks post boost	7.07
129	18 - 50 years	HA DNA, IIV3 ID (2012/2013)	A/Texas/50/2012 (H3N2)	Baseline	<10
129	18 - 50 years	HA DNA, IIV3 ID (2012/2013)	A/Texas/50/2012 (H3N2)	3 weeks post prime	<10
129	18 - 50 years	HA DNA, IIV3 ID (2012/2013)	A/Texas/50/2012 (H3N2)	3 weeks post boost	113.14
129	18 - 50 years	HA DNA, IIV3 ID (2012/2013)	A/Texas/50/2012 (H3N2)	24 weeks post boost	56.57
130	18 - 50 years	HA DNA, IIV3 ID (2012/2013)	A/Texas/50/2012 (H3N2)	Baseline	<10
130	18 - 50 years	HA DNA, IIV3 ID (2012/2013)	A/Texas/50/2012 (H3N2)	3 weeks post prime	20
130	18 - 50 years	HA DNA, IIV3 ID (2012/2013)	A/Texas/50/2012 (H3N2)	3 weeks post boost	80
131	18 - 50 years	HA DNA, IIV3 ID (2012/2013)	A/Texas/50/2012 (H3N2)	Baseline	160
131	18 - 50 years	HA DNA, IIV3 ID (2012/2013)	A/Texas/50/2012 (H3N2)	3 weeks post prime	160
131	18 - 50 years	HA DNA, IIV3 ID (2012/2013)	A/Texas/50/2012 (H3N2)	3 weeks post boost	226.27
131	18 - 50 years	HA DNA, IIV3 ID (2012/2013)	A/Texas/50/2012 (H3N2)	24 weeks post boost	113.14
132	18 - 50 years	HA DNA, IIV3 ID (2012/2013)	A/Texas/50/2012 (H3N2)	Baseline	20
132	18 - 50 years	HA DNA, IIV3 ID (2012/2013)	A/Texas/50/2012 (H3N2)	3 weeks post prime	20
132	18 - 50 years	HA DNA, IIV3 ID (2012/2013)	A/Texas/50/2012 (H3N2)	3 weeks post boost	56.57
132	18 - 50 years	HA DNA, IIV3 ID (2012/2013)	A/Texas/50/2012 (H3N2)	24 weeks post boost	56.57
133	18 - 50 years	HA DNA, IIV3 ID (2012/2013)	A/Texas/50/2012 (H3N2)	Baseline	<10
133	18 - 50 years	HA DNA, IIV3 ID (2012/2013)	A/Texas/50/2012 (H3N2)	3 weeks post prime	<10
133	18 - 50 years	HA DNA, IIV3 ID (2012/2013)	A/Texas/50/2012 (H3N2)	3 weeks post boost	226.27
133	18 - 50 years	HA DNA, IIV3 ID (2012/2013)	A/Texas/50/2012 (H3N2)	24 weeks post boost	160
134	18 - 50 years	HA DNA, IIV3 ID (2012/2013)	A/Texas/50/2012 (H3N2)	Baseline	80
134	18 - 50 years	HA DNA, IIV3 ID (2012/2013)	A/Texas/50/2012 (H3N2)	3 weeks post prime	160
134	18 - 50 years	HA DNA, IIV3 ID (2012/2013)	A/Texas/50/2012 (H3N2)	3 weeks post boost	905.1
134	18 - 50 years	HA DNA, IIV3 ID (2012/2013)	A/Texas/50/2012 (H3N2)	24 weeks post boost	640
135	18 - 50 years	HA DNA, IIV3 ID (2012/2013)	A/Texas/50/2012 (H3N2)	Baseline	7.07
135	18 - 50 years	HA DNA, IIV3 ID (2012/2013)	A/Texas/50/2012 (H3N2)	3 weeks post prime	40
135	18 - 50 years	HA DNA, IIV3 ID (2012/2013)	A/Texas/50/2012 (H3N2)	3 weeks post boost	452.55
135	18 - 50 years	HA DNA, IIV3 ID (2012/2013)	A/Texas/50/2012 (H3N2)	24 weeks post boost	80
136	51 - 70 years	HA DNA, IIV3 ID (2012/2013)	A/Texas/50/2012 (H3N2)	Baseline	<10
136	51 - 70 years	HA DNA, IIV3 ID (2012/2013)	A/Texas/50/2012 (H3N2)	3 weeks post prime	<10
136	51 - 70 years	HA DNA, IIV3 ID (2012/2013)	A/Texas/50/2012 (H3N2)	3 weeks post boost	7.07
136	51 - 70 years	HA DNA, IIV3 ID (2012/2013)	A/Texas/50/2012 (H3N2)	24 weeks post boost	<10
137	18 - 50 years	HA DNA, IIV3 ID (2012/2013)	A/Texas/50/2012 (H3N2)	Baseline	40
137	18 - 50 years	HA DNA, IIV3 ID (2012/2013)	A/Texas/50/2012 (H3N2)	3 weeks post prime	40
137	18 - 50 years	HA DNA, IIV3 ID (2012/2013)	A/Texas/50/2012 (H3N2)	3 weeks post boost	113.14
137	18 - 50 years	HA DNA, IIV3 ID (2012/2013)	A/Texas/50/2012 (H3N2)	24 weeks post boost	40
138	18 - 50 years	HA DNA, IIV3 ID (2012/2013)	A/Texas/50/2012 (H3N2)	Baseline	<10
138	18 - 50 years	HA DNA, IIV3 ID (2012/2013)	A/Texas/50/2012 (H3N2)	3 weeks post prime	<10
138	18 - 50 years	HA DNA, IIV3 ID (2012/2013)	A/Texas/50/2012 (H3N2)	3 weeks post boost	28.28
138	18 - 50 years	HA DNA, IIV3 ID (2012/2013)	A/Texas/50/2012 (H3N2)	24 weeks post boost	7.07
139	18 - 50 years	HA DNA, IIV3 ID (2012/2013)	A/Texas/50/2012 (H3N2)	Baseline	226.27
139	18 - 50 years	HA DNA, IIV3 ID (2012/2013)	A/Texas/50/2012 (H3N2)	3 weeks post prime	226.27
139	18 - 50 years	HA DNA, IIV3 ID (2012/2013)	A/Texas/50/2012 (H3N2)	3 weeks post boost	226.27
139	18 - 50 years	HA DNA, IIV3 ID (2012/2013)	A/Texas/50/2012 (H3N2)	24 weeks post boost	113.14
140	18 - 50 years	HA DNA, IIV3 ID (2012/2013)	A/Texas/50/2012 (H3N2)	Baseline	<10
140	18 - 50 years	HA DNA, IIV3 ID (2012/2013)	A/Texas/50/2012 (H3N2)	3 weeks post prime	7.07
140	18 - 50 years	HA DNA, IIV3 ID (2012/2013)	A/Texas/50/2012 (H3N2)	3 weeks post boost	320
140	18 - 50 years	HA DNA, IIV3 ID (2012/2013)	A/Texas/50/2012 (H3N2)	24 weeks post boost	56.57
141	51 - 70 years	HA DNA, IIV3 ID (2012/2013)	A/Texas/50/2012 (H3N2)	Baseline	80
141	51 - 70 years	HA DNA, IIV3 ID (2012/2013)	A/Texas/50/2012 (H3N2)	3 weeks post prime	80
141	51 - 70 years	HA DNA, IIV3 ID (2012/2013)	A/Texas/50/2012 (H3N2)	3 weeks post boost	80
141	51 - 70 years	HA DNA, IIV3 ID (2012/2013)	A/Texas/50/2012 (H3N2)	24 weeks post boost	80
142	51 - 70 years	HA DNA, IIV3 ID (2012/2013)	A/Texas/50/2012 (H3N2)	Baseline	10
142	51 - 70 years	HA DNA, IIV3 ID (2012/2013)	A/Texas/50/2012 (H3N2)	3 weeks post prime	7.07
142	51 - 70 years	HA DNA, IIV3 ID (2012/2013)	A/Texas/50/2012 (H3N2)	3 weeks post boost	40
142	51 - 70 years	HA DNA, IIV3 ID (2012/2013)	A/Texas/50/2012 (H3N2)	24 weeks post boost	<10
143	51 - 70 years	HA DNA, IIV3 ID (2012/2013)	A/Texas/50/2012 (H3N2)	Baseline	80
143	51 - 70 years	HA DNA, IIV3 ID (2012/2013)	A/Texas/50/2012 (H3N2)	3 weeks post prime	113.14
143	51 - 70 years	HA DNA, IIV3 ID (2012/2013)	A/Texas/50/2012 (H3N2)	3 weeks post boost	80
143	51 - 70 years	HA DNA, IIV3 ID (2012/2013)	A/Texas/50/2012 (H3N2)	24 weeks post boost	40
144	51 - 70 years	HA DNA, IIV3 ID (2012/2013)	A/Texas/50/2012 (H3N2)	Baseline	160
144	51 - 70 years	HA DNA, IIV3 ID (2012/2013)	A/Texas/50/2012 (H3N2)	3 weeks post prime	160
144	51 - 70 years	HA DNA, IIV3 ID (2012/2013)	A/Texas/50/2012 (H3N2)	3 weeks post boost	113.14
144	51 - 70 years	HA DNA, IIV3 ID (2012/2013)	A/Texas/50/2012 (H3N2)	24 weeks post boost	80
145	18 - 50 years	HA DNA, IIV3 ID (2012/2013)	A/Texas/50/2012 (H3N2)	Baseline	40
145	18 - 50 years	HA DNA, IIV3 ID (2012/2013)	A/Texas/50/2012 (H3N2)	3 weeks post prime	40
145	18 - 50 years	HA DNA, IIV3 ID (2012/2013)	A/Texas/50/2012 (H3N2)	3 weeks post boost	113.14
145	18 - 50 years	HA DNA, IIV3 ID (2012/2013)	A/Texas/50/2012 (H3N2)	24 weeks post boost	56.57
146	51 - 70 years	HA DNA, IIV3 ID (2012/2013)	A/Texas/50/2012 (H3N2)	Baseline	20
146	51 - 70 years	HA DNA, IIV3 ID (2012/2013)	A/Texas/50/2012 (H3N2)	3 weeks post prime	20
146	51 - 70 years	HA DNA, IIV3 ID (2012/2013)	A/Texas/50/2012 (H3N2)	3 weeks post boost	80
146	51 - 70 years	HA DNA, IIV3 ID (2012/2013)	A/Texas/50/2012 (H3N2)	24 weeks post boost	40
147	51 - 70 years	HA DNA, IIV3 ID (2012/2013)	A/Texas/50/2012 (H3N2)	Baseline	<10
147	51 - 70 years	HA DNA, IIV3 ID (2012/2013)	A/Texas/50/2012 (H3N2)	3 weeks post prime	<10
147	51 - 70 years	HA DNA, IIV3 ID (2012/2013)	A/Texas/50/2012 (H3N2)	3 weeks post boost	<10
147	51 - 70 years	HA DNA, IIV3 ID (2012/2013)	A/Texas/50/2012 (H3N2)	24 weeks post boost	<10
148	51 - 70 years	HA DNA, IIV3 ID (2012/2013)	A/Texas/50/2012 (H3N2)	Baseline	40
148	51 - 70 years	HA DNA, IIV3 ID (2012/2013)	A/Texas/50/2012 (H3N2)	3 weeks post prime	28.28
148	51 - 70 years	HA DNA, IIV3 ID (2012/2013)	A/Texas/50/2012 (H3N2)	3 weeks post boost	56.57
148	51 - 70 years	HA DNA, IIV3 ID (2012/2013)	A/Texas/50/2012 (H3N2)	24 weeks post boost	40
149	18 - 50 years	HA DNA, IIV3 ID (2012/2013)	A/Texas/50/2012 (H3N2)	Baseline	<10
149	18 - 50 years	HA DNA, IIV3 ID (2012/2013)	A/Texas/50/2012 (H3N2)	3 weeks post prime	20
149	18 - 50 years	HA DNA, IIV3 ID (2012/2013)	A/Texas/50/2012 (H3N2)	3 weeks post boost	40
149	18 - 50 years	HA DNA, IIV3 ID (2012/2013)	A/Texas/50/2012 (H3N2)	24 weeks post boost	40
150	18 - 50 years	HA DNA, IIV3 ID (2012/2013)	A/Texas/50/2012 (H3N2)	Baseline	56.57
150	18 - 50 years	HA DNA, IIV3 ID (2012/2013)	A/Texas/50/2012 (H3N2)	3 weeks post prime	56.57
150	18 - 50 years	HA DNA, IIV3 ID (2012/2013)	A/Texas/50/2012 (H3N2)	3 weeks post boost	320
150	18 - 50 years	HA DNA, IIV3 ID (2012/2013)	A/Texas/50/2012 (H3N2)	24 weeks post boost	226.27
151	51 - 70 years	HA DNA, IIV3 ID (2012/2013)	A/Texas/50/2012 (H3N2)	Baseline	80
151	51 - 70 years	HA DNA, IIV3 ID (2012/2013)	A/Texas/50/2012 (H3N2)	3 weeks post prime	56.57
151	51 - 70 years	HA DNA, IIV3 ID (2012/2013)	A/Texas/50/2012 (H3N2)	3 weeks post boost	113.14
151	51 - 70 years	HA DNA, IIV3 ID (2012/2013)	A/Texas/50/2012 (H3N2)	24 weeks post boost	40
201	51 - 70 years	HA DNA, IIV3 IM (2012/2013)	A/Texas/50/2012 (H3N2)	Baseline	<10
201	51 - 70 years	HA DNA, IIV3 IM (2012/2013)	A/Texas/50/2012 (H3N2)	3 weeks post prime	<10
201	51 - 70 years	HA DNA, IIV3 IM (2012/2013)	A/Texas/50/2012 (H3N2)	3 weeks post boost	640
201	51 - 70 years	HA DNA, IIV3 IM (2012/2013)	A/Texas/50/2012 (H3N2)	24 weeks post boost	113.14
202	18 - 50 years	HA DNA, IIV3 IM (2012/2013)	A/Texas/50/2012 (H3N2)	Baseline	<10
202	18 - 50 years	HA DNA, IIV3 IM (2012/2013)	A/Texas/50/2012 (H3N2)	3 weeks post prime	20
202	18 - 50 years	HA DNA, IIV3 IM (2012/2013)	A/Texas/50/2012 (H3N2)	3 weeks post boost	320
202	18 - 50 years	HA DNA, IIV3 IM (2012/2013)	A/Texas/50/2012 (H3N2)	24 weeks post boost	320
203	18 - 50 years	HA DNA, IIV3 IM (2012/2013)	A/Texas/50/2012 (H3N2)	Baseline	<10
203	18 - 50 years	HA DNA, IIV3 IM (2012/2013)	A/Texas/50/2012 (H3N2)	3 weeks post prime	<10
203	18 - 50 years	HA DNA, IIV3 IM (2012/2013)	A/Texas/50/2012 (H3N2)	3 weeks post boost	<10
203	18 - 50 years	HA DNA, IIV3 IM (2012/2013)	A/Texas/50/2012 (H3N2)	24 weeks post boost	40
204	18 - 50 years	HA DNA, IIV3 IM (2012/2013)	A/Texas/50/2012 (H3N2)	Baseline	<10
204	18 - 50 years	HA DNA, IIV3 IM (2012/2013)	A/Texas/50/2012 (H3N2)	3 weeks post prime	<10
205	51 - 70 years	HA DNA, IIV3 IM (2012/2013)	A/Texas/50/2012 (H3N2)	Baseline	28.28
205	51 - 70 years	HA DNA, IIV3 IM (2012/2013)	A/Texas/50/2012 (H3N2)	3 weeks post prime	28.28
205	51 - 70 years	HA DNA, IIV3 IM (2012/2013)	A/Texas/50/2012 (H3N2)	3 weeks post boost	56.57
205	51 - 70 years	HA DNA, IIV3 IM (2012/2013)	A/Texas/50/2012 (H3N2)	24 weeks post boost	40
206	18 - 50 years	HA DNA, IIV3 IM (2012/2013)	A/Texas/50/2012 (H3N2)	Baseline	<10
206	18 - 50 years	HA DNA, IIV3 IM (2012/2013)	A/Texas/50/2012 (H3N2)	3 weeks post prime	<10
206	18 - 50 years	HA DNA, IIV3 IM (2012/2013)	A/Texas/50/2012 (H3N2)	3 weeks post boost	56.57
206	18 - 50 years	HA DNA, IIV3 IM (2012/2013)	A/Texas/50/2012 (H3N2)	24 weeks post boost	<10
207	18 - 50 years	HA DNA, IIV3 IM (2012/2013)	A/Texas/50/2012 (H3N2)	Baseline	640
207	18 - 50 years	HA DNA, IIV3 IM (2012/2013)	A/Texas/50/2012 (H3N2)	3 weeks post prime	905.1
207	18 - 50 years	HA DNA, IIV3 IM (2012/2013)	A/Texas/50/2012 (H3N2)	3 weeks post boost	905.1
207	18 - 50 years	HA DNA, IIV3 IM (2012/2013)	A/Texas/50/2012 (H3N2)	24 weeks post boost	905.1
208	18 - 50 years	HA DNA, IIV3 IM (2012/2013)	A/Texas/50/2012 (H3N2)	Baseline	160
208	18 - 50 years	HA DNA, IIV3 IM (2012/2013)	A/Texas/50/2012 (H3N2)	3 weeks post prime	113.14
208	18 - 50 years	HA DNA, IIV3 IM (2012/2013)	A/Texas/50/2012 (H3N2)	3 weeks post boost	320
209	18 - 50 years	HA DNA, IIV3 IM (2012/2013)	A/Texas/50/2012 (H3N2)	Baseline	<10
209	18 - 50 years	HA DNA, IIV3 IM (2012/2013)	A/Texas/50/2012 (H3N2)	3 weeks post prime	<10
209	18 - 50 years	HA DNA, IIV3 IM (2012/2013)	A/Texas/50/2012 (H3N2)	3 weeks post boost	452.55
209	18 - 50 years	HA DNA, IIV3 IM (2012/2013)	A/Texas/50/2012 (H3N2)	24 weeks post boost	226.27
210	18 - 50 years	HA DNA, IIV3 IM (2012/2013)	A/Texas/50/2012 (H3N2)	Baseline	56.57
210	18 - 50 years	HA DNA, IIV3 IM (2012/2013)	A/Texas/50/2012 (H3N2)	3 weeks post prime	56.57
210	18 - 50 years	HA DNA, IIV3 IM (2012/2013)	A/Texas/50/2012 (H3N2)	3 weeks post boost	640
210	18 - 50 years	HA DNA, IIV3 IM (2012/2013)	A/Texas/50/2012 (H3N2)	24 weeks post boost	226.27
211	18 - 50 years	HA DNA, IIV3 IM (2012/2013)	A/Texas/50/2012 (H3N2)	Baseline	40
211	18 - 50 years	HA DNA, IIV3 IM (2012/2013)	A/Texas/50/2012 (H3N2)	3 weeks post prime	28.28
211	18 - 50 years	HA DNA, IIV3 IM (2012/2013)	A/Texas/50/2012 (H3N2)	3 weeks post boost	56.57
211	18 - 50 years	HA DNA, IIV3 IM (2012/2013)	A/Texas/50/2012 (H3N2)	24 weeks post boost	40
212	18 - 50 years	HA DNA, IIV3 IM (2012/2013)	A/Texas/50/2012 (H3N2)	Baseline	20
212	18 - 50 years	HA DNA, IIV3 IM (2012/2013)	A/Texas/50/2012 (H3N2)	3 weeks post prime	80
212	18 - 50 years	HA DNA, IIV3 IM (2012/2013)	A/Texas/50/2012 (H3N2)	3 weeks post boost	320
212	18 - 50 years	HA DNA, IIV3 IM (2012/2013)	A/Texas/50/2012 (H3N2)	24 weeks post boost	160
213	18 - 50 years	HA DNA, IIV3 IM (2012/2013)	A/Texas/50/2012 (H3N2)	Baseline	28.28
213	18 - 50 years	HA DNA, IIV3 IM (2012/2013)	A/Texas/50/2012 (H3N2)	3 weeks post prime	28.28
213	18 - 50 years	HA DNA, IIV3 IM (2012/2013)	A/Texas/50/2012 (H3N2)	3 weeks post boost	905.1
213	18 - 50 years	HA DNA, IIV3 IM (2012/2013)	A/Texas/50/2012 (H3N2)	24 weeks post boost	226.27
214	18 - 50 years	HA DNA, IIV3 IM (2012/2013)	A/Texas/50/2012 (H3N2)	Baseline	<10
214	18 - 50 years	HA DNA, IIV3 IM (2012/2013)	A/Texas/50/2012 (H3N2)	3 weeks post prime	56.57
214	18 - 50 years	HA DNA, IIV3 IM (2012/2013)	A/Texas/50/2012 (H3N2)	3 weeks post boost	56.57
214	18 - 50 years	HA DNA, IIV3 IM (2012/2013)	A/Texas/50/2012 (H3N2)	24 weeks post boost	56.57
215	18 - 50 years	HA DNA, IIV3 IM (2012/2013)	A/Texas/50/2012 (H3N2)	Baseline	14.14
215	18 - 50 years	HA DNA, IIV3 IM (2012/2013)	A/Texas/50/2012 (H3N2)	3 weeks post prime	20
215	18 - 50 years	HA DNA, IIV3 IM (2012/2013)	A/Texas/50/2012 (H3N2)	3 weeks post boost	320
215	18 - 50 years	HA DNA, IIV3 IM (2012/2013)	A/Texas/50/2012 (H3N2)	24 weeks post boost	226.27
216	18 - 50 years	HA DNA, IIV3 IM (2012/2013)	A/Texas/50/2012 (H3N2)	Baseline	160
216	18 - 50 years	HA DNA, IIV3 IM (2012/2013)	A/Texas/50/2012 (H3N2)	3 weeks post prime	160
216	18 - 50 years	HA DNA, IIV3 IM (2012/2013)	A/Texas/50/2012 (H3N2)	3 weeks post boost	226.27
216	18 - 50 years	HA DNA, IIV3 IM (2012/2013)	A/Texas/50/2012 (H3N2)	24 weeks post boost	226.27
217	18 - 50 years	HA DNA, IIV3 IM (2012/2013)	A/Texas/50/2012 (H3N2)	Baseline	113.14
217	18 - 50 years	HA DNA, IIV3 IM (2012/2013)	A/Texas/50/2012 (H3N2)	3 weeks post prime	113.14
217	18 - 50 years	HA DNA, IIV3 IM (2012/2013)	A/Texas/50/2012 (H3N2)	3 weeks post boost	320
217	18 - 50 years	HA DNA, IIV3 IM (2012/2013)	A/Texas/50/2012 (H3N2)	24 weeks post boost	226.27
218	18 - 50 years	HA DNA, IIV3 IM (2012/2013)	A/Texas/50/2012 (H3N2)	Baseline	40
218	18 - 50 years	HA DNA, IIV3 IM (2012/2013)	A/Texas/50/2012 (H3N2)	3 weeks post prime	56.57
218	18 - 50 years	HA DNA, IIV3 IM (2012/2013)	A/Texas/50/2012 (H3N2)	3 weeks post boost	113.14
218	18 - 50 years	HA DNA, IIV3 IM (2012/2013)	A/Texas/50/2012 (H3N2)	24 weeks post boost	56.57
219	51 - 70 years	HA DNA, IIV3 IM (2012/2013)	A/Texas/50/2012 (H3N2)	Baseline	<10
219	51 - 70 years	HA DNA, IIV3 IM (2012/2013)	A/Texas/50/2012 (H3N2)	3 weeks post prime	20
219	51 - 70 years	HA DNA, IIV3 IM (2012/2013)	A/Texas/50/2012 (H3N2)	3 weeks post boost	56.57
219	51 - 70 years	HA DNA, IIV3 IM (2012/2013)	A/Texas/50/2012 (H3N2)	24 weeks post boost	20
220	18 - 50 years	HA DNA, IIV3 IM (2012/2013)	A/Texas/50/2012 (H3N2)	Baseline	20
220	18 - 50 years	HA DNA, IIV3 IM (2012/2013)	A/Texas/50/2012 (H3N2)	3 weeks post prime	14.14
220	18 - 50 years	HA DNA, IIV3 IM (2012/2013)	A/Texas/50/2012 (H3N2)	3 weeks post boost	56.57
220	18 - 50 years	HA DNA, IIV3 IM (2012/2013)	A/Texas/50/2012 (H3N2)	24 weeks post boost	20
221	18 - 50 years	HA DNA, IIV3 IM (2012/2013)	A/Texas/50/2012 (H3N2)	Baseline	226.27
221	18 - 50 years	HA DNA, IIV3 IM (2012/2013)	A/Texas/50/2012 (H3N2)	3 weeks post prime	226.27
221	18 - 50 years	HA DNA, IIV3 IM (2012/2013)	A/Texas/50/2012 (H3N2)	3 weeks post boost	320
221	18 - 50 years	HA DNA, IIV3 IM (2012/2013)	A/Texas/50/2012 (H3N2)	24 weeks post boost	320
222	51 - 70 years	HA DNA, IIV3 IM (2012/2013)	A/Texas/50/2012 (H3N2)	Baseline	20
222	51 - 70 years	HA DNA, IIV3 IM (2012/2013)	A/Texas/50/2012 (H3N2)	3 weeks post prime	7.07
222	51 - 70 years	HA DNA, IIV3 IM (2012/2013)	A/Texas/50/2012 (H3N2)	3 weeks post boost	113.14
222	51 - 70 years	HA DNA, IIV3 IM (2012/2013)	A/Texas/50/2012 (H3N2)	24 weeks post boost	28.28
223	18 - 50 years	HA DNA, IIV3 IM (2012/2013)	A/Texas/50/2012 (H3N2)	Baseline	56.57
223	18 - 50 years	HA DNA, IIV3 IM (2012/2013)	A/Texas/50/2012 (H3N2)	3 weeks post prime	80
223	18 - 50 years	HA DNA, IIV3 IM (2012/2013)	A/Texas/50/2012 (H3N2)	3 weeks post boost	320
223	18 - 50 years	HA DNA, IIV3 IM (2012/2013)	A/Texas/50/2012 (H3N2)	24 weeks post boost	160
224	18 - 50 years	HA DNA, IIV3 IM (2012/2013)	A/Texas/50/2012 (H3N2)	Baseline	20
224	18 - 50 years	HA DNA, IIV3 IM (2012/2013)	A/Texas/50/2012 (H3N2)	3 weeks post prime	28.28
224	18 - 50 years	HA DNA, IIV3 IM (2012/2013)	A/Texas/50/2012 (H3N2)	3 weeks post boost	56.57
224	18 - 50 years	HA DNA, IIV3 IM (2012/2013)	A/Texas/50/2012 (H3N2)	24 weeks post boost	40
225	18 - 50 years	HA DNA, IIV3 IM (2012/2013)	A/Texas/50/2012 (H3N2)	Baseline	56.57
225	18 - 50 years	HA DNA, IIV3 IM (2012/2013)	A/Texas/50/2012 (H3N2)	3 weeks post prime	40
225	18 - 50 years	HA DNA, IIV3 IM (2012/2013)	A/Texas/50/2012 (H3N2)	3 weeks post boost	80
225	18 - 50 years	HA DNA, IIV3 IM (2012/2013)	A/Texas/50/2012 (H3N2)	24 weeks post boost	56.57
226	18 - 50 years	HA DNA, IIV3 IM (2012/2013)	A/Texas/50/2012 (H3N2)	Baseline	113.14
226	18 - 50 years	HA DNA, IIV3 IM (2012/2013)	A/Texas/50/2012 (H3N2)	3 weeks post prime	113.14
226	18 - 50 years	HA DNA, IIV3 IM (2012/2013)	A/Texas/50/2012 (H3N2)	3 weeks post boost	640
226	18 - 50 years	HA DNA, IIV3 IM (2012/2013)	A/Texas/50/2012 (H3N2)	24 weeks post boost	226.27
227	18 - 50 years	HA DNA, IIV3 IM (2012/2013)	A/Texas/50/2012 (H3N2)	Baseline	<10
227	18 - 50 years	HA DNA, IIV3 IM (2012/2013)	A/Texas/50/2012 (H3N2)	3 weeks post prime	<10
227	18 - 50 years	HA DNA, IIV3 IM (2012/2013)	A/Texas/50/2012 (H3N2)	3 weeks post boost	<10
227	18 - 50 years	HA DNA, IIV3 IM (2012/2013)	A/Texas/50/2012 (H3N2)	24 weeks post boost	<10
228	18 - 50 years	HA DNA, IIV3 IM (2012/2013)	A/Texas/50/2012 (H3N2)	Baseline	28.28
228	18 - 50 years	HA DNA, IIV3 IM (2012/2013)	A/Texas/50/2012 (H3N2)	3 weeks post prime	40
228	18 - 50 years	HA DNA, IIV3 IM (2012/2013)	A/Texas/50/2012 (H3N2)	3 weeks post boost	40
228	18 - 50 years	HA DNA, IIV3 IM (2012/2013)	A/Texas/50/2012 (H3N2)	24 weeks post boost	40
229	18 - 50 years	HA DNA, IIV3 IM (2012/2013)	A/Texas/50/2012 (H3N2)	Baseline	20
229	18 - 50 years	HA DNA, IIV3 IM (2012/2013)	A/Texas/50/2012 (H3N2)	3 weeks post prime	28.28
229	18 - 50 years	HA DNA, IIV3 IM (2012/2013)	A/Texas/50/2012 (H3N2)	3 weeks post boost	320
229	18 - 50 years	HA DNA, IIV3 IM (2012/2013)	A/Texas/50/2012 (H3N2)	24 weeks post boost	226.27
230	18 - 50 years	HA DNA, IIV3 IM (2012/2013)	A/Texas/50/2012 (H3N2)	Baseline	80
230	18 - 50 years	HA DNA, IIV3 IM (2012/2013)	A/Texas/50/2012 (H3N2)	3 weeks post prime	80
230	18 - 50 years	HA DNA, IIV3 IM (2012/2013)	A/Texas/50/2012 (H3N2)	3 weeks post boost	160
230	18 - 50 years	HA DNA, IIV3 IM (2012/2013)	A/Texas/50/2012 (H3N2)	24 weeks post boost	113.14
231	18 - 50 years	HA DNA, IIV3 IM (2012/2013)	A/Texas/50/2012 (H3N2)	Baseline	80
231	18 - 50 years	HA DNA, IIV3 IM (2012/2013)	A/Texas/50/2012 (H3N2)	3 weeks post prime	80
231	18 - 50 years	HA DNA, IIV3 IM (2012/2013)	A/Texas/50/2012 (H3N2)	3 weeks post boost	80
231	18 - 50 years	HA DNA, IIV3 IM (2012/2013)	A/Texas/50/2012 (H3N2)	24 weeks post boost	80
232	18 - 50 years	HA DNA, IIV3 IM (2012/2013)	A/Texas/50/2012 (H3N2)	Baseline	<10
232	18 - 50 years	HA DNA, IIV3 IM (2012/2013)	A/Texas/50/2012 (H3N2)	3 weeks post prime	<10
232	18 - 50 years	HA DNA, IIV3 IM (2012/2013)	A/Texas/50/2012 (H3N2)	3 weeks post boost	<10
232	18 - 50 years	HA DNA, IIV3 IM (2012/2013)	A/Texas/50/2012 (H3N2)	24 weeks post boost	<10
233	18 - 50 years	HA DNA, IIV3 IM (2012/2013)	A/Texas/50/2012 (H3N2)	Baseline	80
233	18 - 50 years	HA DNA, IIV3 IM (2012/2013)	A/Texas/50/2012 (H3N2)	3 weeks post prime	80
233	18 - 50 years	HA DNA, IIV3 IM (2012/2013)	A/Texas/50/2012 (H3N2)	3 weeks post boost	80
233	18 - 50 years	HA DNA, IIV3 IM (2012/2013)	A/Texas/50/2012 (H3N2)	24 weeks post boost	80
234	18 - 50 years	HA DNA, IIV3 IM (2012/2013)	A/Texas/50/2012 (H3N2)	Baseline	160
234	18 - 50 years	HA DNA, IIV3 IM (2012/2013)	A/Texas/50/2012 (H3N2)	3 weeks post prime	160
234	18 - 50 years	HA DNA, IIV3 IM (2012/2013)	A/Texas/50/2012 (H3N2)	3 weeks post boost	160
234	18 - 50 years	HA DNA, IIV3 IM (2012/2013)	A/Texas/50/2012 (H3N2)	24 weeks post boost	226.27
235	18 - 50 years	HA DNA, IIV3 IM (2012/2013)	A/Texas/50/2012 (H3N2)	Baseline	28.28
235	18 - 50 years	HA DNA, IIV3 IM (2012/2013)	A/Texas/50/2012 (H3N2)	3 weeks post prime	40
235	18 - 50 years	HA DNA, IIV3 IM (2012/2013)	A/Texas/50/2012 (H3N2)	3 weeks post boost	56.57
235	18 - 50 years	HA DNA, IIV3 IM (2012/2013)	A/Texas/50/2012 (H3N2)	24 weeks post boost	40
236	18 - 50 years	HA DNA, IIV3 IM (2012/2013)	A/Texas/50/2012 (H3N2)	Baseline	80
236	18 - 50 years	HA DNA, IIV3 IM (2012/2013)	A/Texas/50/2012 (H3N2)	3 weeks post prime	160
236	18 - 50 years	HA DNA, IIV3 IM (2012/2013)	A/Texas/50/2012 (H3N2)	3 weeks post boost	113.14
236	18 - 50 years	HA DNA, IIV3 IM (2012/2013)	A/Texas/50/2012 (H3N2)	24 weeks post boost	113.14
237	51 - 70 years	HA DNA, IIV3 IM (2012/2013)	A/Texas/50/2012 (H3N2)	Baseline	20
237	51 - 70 years	HA DNA, IIV3 IM (2012/2013)	A/Texas/50/2012 (H3N2)	3 weeks post prime	<10
237	51 - 70 years	HA DNA, IIV3 IM (2012/2013)	A/Texas/50/2012 (H3N2)	3 weeks post boost	20
237	51 - 70 years	HA DNA, IIV3 IM (2012/2013)	A/Texas/50/2012 (H3N2)	24 weeks post boost	<10
238	18 - 50 years	HA DNA, IIV3 IM (2012/2013)	A/Texas/50/2012 (H3N2)	Baseline	20
238	18 - 50 years	HA DNA, IIV3 IM (2012/2013)	A/Texas/50/2012 (H3N2)	3 weeks post prime	20
238	18 - 50 years	HA DNA, IIV3 IM (2012/2013)	A/Texas/50/2012 (H3N2)	3 weeks post boost	113.14
238	18 - 50 years	HA DNA, IIV3 IM (2012/2013)	A/Texas/50/2012 (H3N2)	24 weeks post boost	56.57
239	51 - 70 years	HA DNA, IIV3 IM (2012/2013)	A/Texas/50/2012 (H3N2)	Baseline	14.14
239	51 - 70 years	HA DNA, IIV3 IM (2012/2013)	A/Texas/50/2012 (H3N2)	3 weeks post prime	20
239	51 - 70 years	HA DNA, IIV3 IM (2012/2013)	A/Texas/50/2012 (H3N2)	3 weeks post boost	31.75
239	51 - 70 years	HA DNA, IIV3 IM (2012/2013)	A/Texas/50/2012 (H3N2)	24 weeks post boost	20
240	51 - 70 years	HA DNA, IIV3 IM (2012/2013)	A/Texas/50/2012 (H3N2)	Baseline	40
240	51 - 70 years	HA DNA, IIV3 IM (2012/2013)	A/Texas/50/2012 (H3N2)	3 weeks post prime	28.28
240	51 - 70 years	HA DNA, IIV3 IM (2012/2013)	A/Texas/50/2012 (H3N2)	3 weeks post boost	56.57
240	51 - 70 years	HA DNA, IIV3 IM (2012/2013)	A/Texas/50/2012 (H3N2)	24 weeks post boost	40
241	51 - 70 years	HA DNA, IIV3 IM (2012/2013)	A/Texas/50/2012 (H3N2)	Baseline	113.14
241	51 - 70 years	HA DNA, IIV3 IM (2012/2013)	A/Texas/50/2012 (H3N2)	3 weeks post prime	80
241	51 - 70 years	HA DNA, IIV3 IM (2012/2013)	A/Texas/50/2012 (H3N2)	3 weeks post boost	<10
241	51 - 70 years	HA DNA, IIV3 IM (2012/2013)	A/Texas/50/2012 (H3N2)	24 weeks post boost	<10
242	51 - 70 years	HA DNA, IIV3 IM (2012/2013)	A/Texas/50/2012 (H3N2)	Baseline	226.27
242	51 - 70 years	HA DNA, IIV3 IM (2012/2013)	A/Texas/50/2012 (H3N2)	3 weeks post prime	320
242	51 - 70 years	HA DNA, IIV3 IM (2012/2013)	A/Texas/50/2012 (H3N2)	3 weeks post boost	226.27
242	51 - 70 years	HA DNA, IIV3 IM (2012/2013)	A/Texas/50/2012 (H3N2)	24 weeks post boost	160
243	51 - 70 years	HA DNA, IIV3 IM (2012/2013)	A/Texas/50/2012 (H3N2)	Baseline	<10
243	51 - 70 years	HA DNA, IIV3 IM (2012/2013)	A/Texas/50/2012 (H3N2)	3 weeks post prime	<10
243	51 - 70 years	HA DNA, IIV3 IM (2012/2013)	A/Texas/50/2012 (H3N2)	3 weeks post boost	14.14
243	51 - 70 years	HA DNA, IIV3 IM (2012/2013)	A/Texas/50/2012 (H3N2)	24 weeks post boost	<10
244	51 - 70 years	HA DNA, IIV3 IM (2012/2013)	A/Texas/50/2012 (H3N2)	Baseline	40
244	51 - 70 years	HA DNA, IIV3 IM (2012/2013)	A/Texas/50/2012 (H3N2)	3 weeks post prime	80
244	51 - 70 years	HA DNA, IIV3 IM (2012/2013)	A/Texas/50/2012 (H3N2)	3 weeks post boost	226.27
244	51 - 70 years	HA DNA, IIV3 IM (2012/2013)	A/Texas/50/2012 (H3N2)	24 weeks post boost	113.14
245	51 - 70 years	HA DNA, IIV3 IM (2012/2013)	A/Texas/50/2012 (H3N2)	Baseline	113.14
245	51 - 70 years	HA DNA, IIV3 IM (2012/2013)	A/Texas/50/2012 (H3N2)	3 weeks post prime	113.14
245	51 - 70 years	HA DNA, IIV3 IM (2012/2013)	A/Texas/50/2012 (H3N2)	3 weeks post boost	113.14
245	51 - 70 years	HA DNA, IIV3 IM (2012/2013)	A/Texas/50/2012 (H3N2)	24 weeks post boost	80
246	51 - 70 years	HA DNA, IIV3 IM (2012/2013)	A/Texas/50/2012 (H3N2)	Baseline	40
246	51 - 70 years	HA DNA, IIV3 IM (2012/2013)	A/Texas/50/2012 (H3N2)	3 weeks post prime	28.28
246	51 - 70 years	HA DNA, IIV3 IM (2012/2013)	A/Texas/50/2012 (H3N2)	3 weeks post boost	113.14
246	51 - 70 years	HA DNA, IIV3 IM (2012/2013)	A/Texas/50/2012 (H3N2)	24 weeks post boost	40
247	18 - 50 years	HA DNA, IIV3 IM (2012/2013)	A/Texas/50/2012 (H3N2)	Baseline	<10
247	18 - 50 years	HA DNA, IIV3 IM (2012/2013)	A/Texas/50/2012 (H3N2)	3 weeks post prime	20
247	18 - 50 years	HA DNA, IIV3 IM (2012/2013)	A/Texas/50/2012 (H3N2)	3 weeks post boost	40
248	51 - 70 years	HA DNA, IIV3 IM (2012/2013)	A/Texas/50/2012 (H3N2)	Baseline	905.1
248	51 - 70 years	HA DNA, IIV3 IM (2012/2013)	A/Texas/50/2012 (H3N2)	3 weeks post prime	1280
248	51 - 70 years	HA DNA, IIV3 IM (2012/2013)	A/Texas/50/2012 (H3N2)	3 weeks post boost	1280
248	51 - 70 years	HA DNA, IIV3 IM (2012/2013)	A/Texas/50/2012 (H3N2)	24 weeks post boost	905.1
249	51 - 70 years	HA DNA, IIV3 IM (2012/2013)	A/Texas/50/2012 (H3N2)	Baseline	<10
249	51 - 70 years	HA DNA, IIV3 IM (2012/2013)	A/Texas/50/2012 (H3N2)	3 weeks post prime	20
249	51 - 70 years	HA DNA, IIV3 IM (2012/2013)	A/Texas/50/2012 (H3N2)	3 weeks post boost	320
249	51 - 70 years	HA DNA, IIV3 IM (2012/2013)	A/Texas/50/2012 (H3N2)	24 weeks post boost	80
250	51 - 70 years	HA DNA, IIV3 IM (2012/2013)	A/Texas/50/2012 (H3N2)	Baseline	7.07
250	51 - 70 years	HA DNA, IIV3 IM (2012/2013)	A/Texas/50/2012 (H3N2)	3 weeks post prime	<10
250	51 - 70 years	HA DNA, IIV3 IM (2012/2013)	A/Texas/50/2012 (H3N2)	3 weeks post boost	56.57
250	51 - 70 years	HA DNA, IIV3 IM (2012/2013)	A/Texas/50/2012 (H3N2)	24 weeks post boost	<10
251	18 - 50 years	HA DNA, IIV3 IM (2012/2013)	A/Texas/50/2012 (H3N2)	Baseline	160
251	18 - 50 years	HA DNA, IIV3 IM (2012/2013)	A/Texas/50/2012 (H3N2)	3 weeks post prime	80
251	18 - 50 years	HA DNA, IIV3 IM (2012/2013)	A/Texas/50/2012 (H3N2)	3 weeks post boost	80
251	18 - 50 years	HA DNA, IIV3 IM (2012/2013)	A/Texas/50/2012 (H3N2)	24 weeks post boost	56.57
252	51 - 70 years	HA DNA, IIV3 IM (2012/2013)	A/Texas/50/2012 (H3N2)	Baseline	20
252	51 - 70 years	HA DNA, IIV3 IM (2012/2013)	A/Texas/50/2012 (H3N2)	3 weeks post prime	20
252	51 - 70 years	HA DNA, IIV3 IM (2012/2013)	A/Texas/50/2012 (H3N2)	3 weeks post boost	28.28
252	51 - 70 years	HA DNA, IIV3 IM (2012/2013)	A/Texas/50/2012 (H3N2)	24 weeks post boost	20
253	51 - 70 years	HA DNA, IIV3 IM (2012/2013)	A/Texas/50/2012 (H3N2)	Baseline	<10
253	51 - 70 years	HA DNA, IIV3 IM (2012/2013)	A/Texas/50/2012 (H3N2)	3 weeks post prime	<10
253	51 - 70 years	HA DNA, IIV3 IM (2012/2013)	A/Texas/50/2012 (H3N2)	3 weeks post boost	56.57
253	51 - 70 years	HA DNA, IIV3 IM (2012/2013)	A/Texas/50/2012 (H3N2)	24 weeks post boost	10
254	51 - 70 years	HA DNA, IIV3 IM (2012/2013)	A/Texas/50/2012 (H3N2)	Baseline	<10
254	51 - 70 years	HA DNA, IIV3 IM (2012/2013)	A/Texas/50/2012 (H3N2)	3 weeks post prime	<10
254	51 - 70 years	HA DNA, IIV3 IM (2012/2013)	A/Texas/50/2012 (H3N2)	3 weeks post boost	113.14
254	51 - 70 years	HA DNA, IIV3 IM (2012/2013)	A/Texas/50/2012 (H3N2)	24 weeks post boost	<10
255	51 - 70 years	HA DNA, IIV3 IM (2012/2013)	A/Texas/50/2012 (H3N2)	Baseline	20
255	51 - 70 years	HA DNA, IIV3 IM (2012/2013)	A/Texas/50/2012 (H3N2)	3 weeks post prime	10
255	51 - 70 years	HA DNA, IIV3 IM (2012/2013)	A/Texas/50/2012 (H3N2)	3 weeks post boost	113.14
255	51 - 70 years	HA DNA, IIV3 IM (2012/2013)	A/Texas/50/2012 (H3N2)	24 weeks post boost	28.28
256	51 - 70 years	HA DNA, IIV3 IM (2012/2013)	A/Texas/50/2012 (H3N2)	Baseline	<10
256	51 - 70 years	HA DNA, IIV3 IM (2012/2013)	A/Texas/50/2012 (H3N2)	3 weeks post prime	80
256	51 - 70 years	HA DNA, IIV3 IM (2012/2013)	A/Texas/50/2012 (H3N2)	3 weeks post boost	320
256	51 - 70 years	HA DNA, IIV3 IM (2012/2013)	A/Texas/50/2012 (H3N2)	24 weeks post boost	80
301	50 - 64 years	IIV3 ID (2012/2013), IIV3 ID (2013/2014)	A/Texas/50/2012 (H3N2)	Baseline	<10
301	50 - 64 years	IIV3 ID (2012/2013), IIV3 ID (2013/2014)	A/Texas/50/2012 (H3N2)	3 weeks post prime	80
301	50 - 64 years	IIV3 ID (2012/2013), IIV3 ID (2013/2014)	A/Texas/50/2012 (H3N2)	3 weeks post boost	1810.19
301	50 - 64 years	IIV3 ID (2012/2013), IIV3 ID (2013/2014)	A/Texas/50/2012 (H3N2)	24 weeks post boost	320
302	18 - 50 years	IIV3 ID (2012/2013), IIV3 ID (2013/2014)	A/Texas/50/2012 (H3N2)	Baseline	320
302	18 - 50 years	IIV3 ID (2012/2013), IIV3 ID (2013/2014)	A/Texas/50/2012 (H3N2)	3 weeks post prime	226.27
302	18 - 50 years	IIV3 ID (2012/2013), IIV3 ID (2013/2014)	A/Texas/50/2012 (H3N2)	3 weeks post boost	640
302	18 - 50 years	IIV3 ID (2012/2013), IIV3 ID (2013/2014)	A/Texas/50/2012 (H3N2)	24 weeks post boost	640
303	18 - 50 years	IIV3 ID (2012/2013), IIV3 ID (2013/2014)	A/Texas/50/2012 (H3N2)	Baseline	<10
303	18 - 50 years	IIV3 ID (2012/2013), IIV3 ID (2013/2014)	A/Texas/50/2012 (H3N2)	3 weeks post prime	20
303	18 - 50 years	IIV3 ID (2012/2013), IIV3 ID (2013/2014)	A/Texas/50/2012 (H3N2)	3 weeks post boost	640
303	18 - 50 years	IIV3 ID (2012/2013), IIV3 ID (2013/2014)	A/Texas/50/2012 (H3N2)	24 weeks post boost	226.27
304	18 - 50 years	IIV3 ID (2012/2013), IIV3 ID (2013/2014)	A/Texas/50/2012 (H3N2)	Baseline	80
304	18 - 50 years	IIV3 ID (2012/2013), IIV3 ID (2013/2014)	A/Texas/50/2012 (H3N2)	3 weeks post prime	113.14
304	18 - 50 years	IIV3 ID (2012/2013), IIV3 ID (2013/2014)	A/Texas/50/2012 (H3N2)	3 weeks post boost	113.14
304	18 - 50 years	IIV3 ID (2012/2013), IIV3 ID (2013/2014)	A/Texas/50/2012 (H3N2)	24 weeks post boost	56.57
305	18 - 50 years	IIV3 ID (2012/2013), IIV3 ID (2013/2014)	A/Texas/50/2012 (H3N2)	Baseline	<10
305	18 - 50 years	IIV3 ID (2012/2013), IIV3 ID (2013/2014)	A/Texas/50/2012 (H3N2)	3 weeks post prime	640
305	18 - 50 years	IIV3 ID (2012/2013), IIV3 ID (2013/2014)	A/Texas/50/2012 (H3N2)	3 weeks post boost	905.1
305	18 - 50 years	IIV3 ID (2012/2013), IIV3 ID (2013/2014)	A/Texas/50/2012 (H3N2)	24 weeks post boost	160
306	18 - 50 years	IIV3 ID (2012/2013), IIV3 ID (2013/2014)	A/Texas/50/2012 (H3N2)	Baseline	640
306	18 - 50 years	IIV3 ID (2012/2013), IIV3 ID (2013/2014)	A/Texas/50/2012 (H3N2)	3 weeks post prime	640
307	18 - 50 years	IIV3 ID (2012/2013), IIV3 ID (2013/2014)	A/Texas/50/2012 (H3N2)	Baseline	<10
307	18 - 50 years	IIV3 ID (2012/2013), IIV3 ID (2013/2014)	A/Texas/50/2012 (H3N2)	3 weeks post prime	320
307	18 - 50 years	IIV3 ID (2012/2013), IIV3 ID (2013/2014)	A/Texas/50/2012 (H3N2)	3 weeks post boost	160
307	18 - 50 years	IIV3 ID (2012/2013), IIV3 ID (2013/2014)	A/Texas/50/2012 (H3N2)	24 weeks post boost	40
308	18 - 50 years	IIV3 ID (2012/2013), IIV3 ID (2013/2014)	A/Texas/50/2012 (H3N2)	Baseline	<10
308	18 - 50 years	IIV3 ID (2012/2013), IIV3 ID (2013/2014)	A/Texas/50/2012 (H3N2)	3 weeks post prime	905.1
309	18 - 50 years	IIV3 ID (2012/2013), IIV3 ID (2013/2014)	A/Texas/50/2012 (H3N2)	Baseline	28.28
309	18 - 50 years	IIV3 ID (2012/2013), IIV3 ID (2013/2014)	A/Texas/50/2012 (H3N2)	3 weeks post prime	80
309	18 - 50 years	IIV3 ID (2012/2013), IIV3 ID (2013/2014)	A/Texas/50/2012 (H3N2)	3 weeks post boost	113.14
309	18 - 50 years	IIV3 ID (2012/2013), IIV3 ID (2013/2014)	A/Texas/50/2012 (H3N2)	24 weeks post boost	40
310	50 - 64 years	IIV3 ID (2012/2013), IIV3 ID (2013/2014)	A/Texas/50/2012 (H3N2)	Baseline	80
310	50 - 64 years	IIV3 ID (2012/2013), IIV3 ID (2013/2014)	A/Texas/50/2012 (H3N2)	3 weeks post prime	113.14
310	50 - 64 years	IIV3 ID (2012/2013), IIV3 ID (2013/2014)	A/Texas/50/2012 (H3N2)	3 weeks post boost	80
310	50 - 64 years	IIV3 ID (2012/2013), IIV3 ID (2013/2014)	A/Texas/50/2012 (H3N2)	24 weeks post boost	56.57
311	18 - 50 years	IIV3 ID (2012/2013), IIV3 ID (2013/2014)	A/Texas/50/2012 (H3N2)	Baseline	40
311	18 - 50 years	IIV3 ID (2012/2013), IIV3 ID (2013/2014)	A/Texas/50/2012 (H3N2)	3 weeks post boost	80
311	18 - 50 years	IIV3 ID (2012/2013), IIV3 ID (2013/2014)	A/Texas/50/2012 (H3N2)	24 weeks post boost	56.57
312	18 - 50 years	IIV3 ID (2012/2013), IIV3 ID (2013/2014)	A/Texas/50/2012 (H3N2)	Baseline	<10
312	18 - 50 years	IIV3 ID (2012/2013), IIV3 ID (2013/2014)	A/Texas/50/2012 (H3N2)	3 weeks post prime	<10
312	18 - 50 years	IIV3 ID (2012/2013), IIV3 ID (2013/2014)	A/Texas/50/2012 (H3N2)	3 weeks post boost	<10
312	18 - 50 years	IIV3 ID (2012/2013), IIV3 ID (2013/2014)	A/Texas/50/2012 (H3N2)	24 weeks post boost	<10
313	18 - 50 years	IIV3 ID (2012/2013), IIV3 ID (2013/2014)	A/Texas/50/2012 (H3N2)	Baseline	320
313	18 - 50 years	IIV3 ID (2012/2013), IIV3 ID (2013/2014)	A/Texas/50/2012 (H3N2)	3 weeks post prime	320
313	18 - 50 years	IIV3 ID (2012/2013), IIV3 ID (2013/2014)	A/Texas/50/2012 (H3N2)	3 weeks post boost	320
313	18 - 50 years	IIV3 ID (2012/2013), IIV3 ID (2013/2014)	A/Texas/50/2012 (H3N2)	24 weeks post boost	320
314	50 - 64 years	IIV3 ID (2012/2013), IIV3 ID (2013/2014)	A/Texas/50/2012 (H3N2)	Baseline	<10
314	50 - 64 years	IIV3 ID (2012/2013), IIV3 ID (2013/2014)	A/Texas/50/2012 (H3N2)	3 weeks post prime	40
314	50 - 64 years	IIV3 ID (2012/2013), IIV3 ID (2013/2014)	A/Texas/50/2012 (H3N2)	3 weeks post boost	28.28
314	50 - 64 years	IIV3 ID (2012/2013), IIV3 ID (2013/2014)	A/Texas/50/2012 (H3N2)	24 weeks post boost	10
315	18 - 50 years	IIV3 ID (2012/2013), IIV3 ID (2013/2014)	A/Texas/50/2012 (H3N2)	Baseline	28.28
315	18 - 50 years	IIV3 ID (2012/2013), IIV3 ID (2013/2014)	A/Texas/50/2012 (H3N2)	3 weeks post prime	113.14
315	18 - 50 years	IIV3 ID (2012/2013), IIV3 ID (2013/2014)	A/Texas/50/2012 (H3N2)	3 weeks post boost	452.55
315	18 - 50 years	IIV3 ID (2012/2013), IIV3 ID (2013/2014)	A/Texas/50/2012 (H3N2)	24 weeks post boost	160
316	18 - 50 years	IIV3 ID (2012/2013), IIV3 ID (2013/2014)	A/Texas/50/2012 (H3N2)	Baseline	28.28
316	18 - 50 years	IIV3 ID (2012/2013), IIV3 ID (2013/2014)	A/Texas/50/2012 (H3N2)	3 weeks post prime	40
316	18 - 50 years	IIV3 ID (2012/2013), IIV3 ID (2013/2014)	A/Texas/50/2012 (H3N2)	3 weeks post boost	80
316	18 - 50 years	IIV3 ID (2012/2013), IIV3 ID (2013/2014)	A/Texas/50/2012 (H3N2)	24 weeks post boost	40
317	18 - 50 years	IIV3 ID (2012/2013), IIV3 ID (2013/2014)	A/Texas/50/2012 (H3N2)	Baseline	28.28
317	18 - 50 years	IIV3 ID (2012/2013), IIV3 ID (2013/2014)	A/Texas/50/2012 (H3N2)	3 weeks post prime	80
317	18 - 50 years	IIV3 ID (2012/2013), IIV3 ID (2013/2014)	A/Texas/50/2012 (H3N2)	3 weeks post boost	80
317	18 - 50 years	IIV3 ID (2012/2013), IIV3 ID (2013/2014)	A/Texas/50/2012 (H3N2)	24 weeks post boost	28.28
318	18 - 50 years	IIV3 ID (2012/2013), IIV3 ID (2013/2014)	A/Texas/50/2012 (H3N2)	Baseline	56.57
318	18 - 50 years	IIV3 ID (2012/2013), IIV3 ID (2013/2014)	A/Texas/50/2012 (H3N2)	3 weeks post prime	80
318	18 - 50 years	IIV3 ID (2012/2013), IIV3 ID (2013/2014)	A/Texas/50/2012 (H3N2)	3 weeks post boost	905.1
318	18 - 50 years	IIV3 ID (2012/2013), IIV3 ID (2013/2014)	A/Texas/50/2012 (H3N2)	24 weeks post boost	905.1
319	18 - 50 years	IIV3 ID (2012/2013), IIV3 ID (2013/2014)	A/Texas/50/2012 (H3N2)	Baseline	113.14
319	18 - 50 years	IIV3 ID (2012/2013), IIV3 ID (2013/2014)	A/Texas/50/2012 (H3N2)	3 weeks post prime	160
319	18 - 50 years	IIV3 ID (2012/2013), IIV3 ID (2013/2014)	A/Texas/50/2012 (H3N2)	3 weeks post boost	320
319	18 - 50 years	IIV3 ID (2012/2013), IIV3 ID (2013/2014)	A/Texas/50/2012 (H3N2)	24 weeks post boost	113.14
320	18 - 50 years	IIV3 ID (2012/2013), IIV3 ID (2013/2014)	A/Texas/50/2012 (H3N2)	Baseline	320
320	18 - 50 years	IIV3 ID (2012/2013), IIV3 ID (2013/2014)	A/Texas/50/2012 (H3N2)	3 weeks post prime	320
320	18 - 50 years	IIV3 ID (2012/2013), IIV3 ID (2013/2014)	A/Texas/50/2012 (H3N2)	3 weeks post boost	320
320	18 - 50 years	IIV3 ID (2012/2013), IIV3 ID (2013/2014)	A/Texas/50/2012 (H3N2)	24 weeks post boost	320
321	18 - 50 years	IIV3 ID (2012/2013), IIV3 ID (2013/2014)	A/Texas/50/2012 (H3N2)	Baseline	40
321	18 - 50 years	IIV3 ID (2012/2013), IIV3 ID (2013/2014)	A/Texas/50/2012 (H3N2)	3 weeks post prime	113.14
321	18 - 50 years	IIV3 ID (2012/2013), IIV3 ID (2013/2014)	A/Texas/50/2012 (H3N2)	3 weeks post boost	160
321	18 - 50 years	IIV3 ID (2012/2013), IIV3 ID (2013/2014)	A/Texas/50/2012 (H3N2)	24 weeks post boost	80
322	50 - 64 years	IIV3 ID (2012/2013), IIV3 ID (2013/2014)	A/Texas/50/2012 (H3N2)	Baseline	<10
322	50 - 64 years	IIV3 ID (2012/2013), IIV3 ID (2013/2014)	A/Texas/50/2012 (H3N2)	3 weeks post prime	452.55
322	50 - 64 years	IIV3 ID (2012/2013), IIV3 ID (2013/2014)	A/Texas/50/2012 (H3N2)	3 weeks post boost	160
322	50 - 64 years	IIV3 ID (2012/2013), IIV3 ID (2013/2014)	A/Texas/50/2012 (H3N2)	24 weeks post boost	80
323	50 - 64 years	IIV3 ID (2012/2013), IIV3 ID (2013/2014)	A/Texas/50/2012 (H3N2)	Baseline	80
323	50 - 64 years	IIV3 ID (2012/2013), IIV3 ID (2013/2014)	A/Texas/50/2012 (H3N2)	3 weeks post prime	113.14
323	50 - 64 years	IIV3 ID (2012/2013), IIV3 ID (2013/2014)	A/Texas/50/2012 (H3N2)	3 weeks post boost	160
323	50 - 64 years	IIV3 ID (2012/2013), IIV3 ID (2013/2014)	A/Texas/50/2012 (H3N2)	24 weeks post boost	56.57
324	50 - 64 years	IIV3 ID (2012/2013), IIV3 ID (2013/2014)	A/Texas/50/2012 (H3N2)	Baseline	20
324	50 - 64 years	IIV3 ID (2012/2013), IIV3 ID (2013/2014)	A/Texas/50/2012 (H3N2)	3 weeks post prime	28.28
324	50 - 64 years	IIV3 ID (2012/2013), IIV3 ID (2013/2014)	A/Texas/50/2012 (H3N2)	3 weeks post boost	31.75
324	50 - 64 years	IIV3 ID (2012/2013), IIV3 ID (2013/2014)	A/Texas/50/2012 (H3N2)	24 weeks post boost	<10
325	50 - 64 years	IIV3 ID (2012/2013), IIV3 ID (2013/2014)	A/Texas/50/2012 (H3N2)	Baseline	<10
325	50 - 64 years	IIV3 ID (2012/2013), IIV3 ID (2013/2014)	A/Texas/50/2012 (H3N2)	3 weeks post prime	80
325	50 - 64 years	IIV3 ID (2012/2013), IIV3 ID (2013/2014)	A/Texas/50/2012 (H3N2)	3 weeks post boost	<10
325	50 - 64 years	IIV3 ID (2012/2013), IIV3 ID (2013/2014)	A/Texas/50/2012 (H3N2)	24 weeks post boost	<10
326	50 - 64 years	IIV3 ID (2012/2013), IIV3 ID (2013/2014)	A/Texas/50/2012 (H3N2)	Baseline	20
326	50 - 64 years	IIV3 ID (2012/2013), IIV3 ID (2013/2014)	A/Texas/50/2012 (H3N2)	3 weeks post prime	40
326	50 - 64 years	IIV3 ID (2012/2013), IIV3 ID (2013/2014)	A/Texas/50/2012 (H3N2)	3 weeks post boost	56.57
326	50 - 64 years	IIV3 ID (2012/2013), IIV3 ID (2013/2014)	A/Texas/50/2012 (H3N2)	24 weeks post boost	40
327	18 - 50 years	IIV3 ID (2012/2013), IIV3 ID (2013/2014)	A/Texas/50/2012 (H3N2)	Baseline	<10
327	18 - 50 years	IIV3 ID (2012/2013), IIV3 ID (2013/2014)	A/Texas/50/2012 (H3N2)	3 weeks post prime	160
327	18 - 50 years	IIV3 ID (2012/2013), IIV3 ID (2013/2014)	A/Texas/50/2012 (H3N2)	3 weeks post boost	28.28
327	18 - 50 years	IIV3 ID (2012/2013), IIV3 ID (2013/2014)	A/Texas/50/2012 (H3N2)	24 weeks post boost	7.07
328	18 - 50 years	IIV3 ID (2012/2013), IIV3 ID (2013/2014)	A/Texas/50/2012 (H3N2)	Baseline	<10
328	18 - 50 years	IIV3 ID (2012/2013), IIV3 ID (2013/2014)	A/Texas/50/2012 (H3N2)	3 weeks post prime	160
329	50 - 64 years	IIV3 ID (2012/2013), IIV3 ID (2013/2014)	A/Texas/50/2012 (H3N2)	Baseline	28.28
329	50 - 64 years	IIV3 ID (2012/2013), IIV3 ID (2013/2014)	A/Texas/50/2012 (H3N2)	3 weeks post prime	56.57
329	50 - 64 years	IIV3 ID (2012/2013), IIV3 ID (2013/2014)	A/Texas/50/2012 (H3N2)	3 weeks post boost	40
329	50 - 64 years	IIV3 ID (2012/2013), IIV3 ID (2013/2014)	A/Texas/50/2012 (H3N2)	24 weeks post boost	40
330	50 - 64 years	IIV3 ID (2012/2013), IIV3 ID (2013/2014)	A/Texas/50/2012 (H3N2)	Baseline	80
330	50 - 64 years	IIV3 ID (2012/2013), IIV3 ID (2013/2014)	A/Texas/50/2012 (H3N2)	3 weeks post prime	80
330	50 - 64 years	IIV3 ID (2012/2013), IIV3 ID (2013/2014)	A/Texas/50/2012 (H3N2)	3 weeks post boost	80
330	50 - 64 years	IIV3 ID (2012/2013), IIV3 ID (2013/2014)	A/Texas/50/2012 (H3N2)	24 weeks post boost	56.57
331	18 - 50 years	IIV3 ID (2012/2013), IIV3 ID (2013/2014)	A/Texas/50/2012 (H3N2)	Baseline	<10
331	18 - 50 years	IIV3 ID (2012/2013), IIV3 ID (2013/2014)	A/Texas/50/2012 (H3N2)	3 weeks post prime	<10
332	18 - 50 years	IIV3 ID (2012/2013), IIV3 ID (2013/2014)	A/Texas/50/2012 (H3N2)	Baseline	905.1
332	18 - 50 years	IIV3 ID (2012/2013), IIV3 ID (2013/2014)	A/Texas/50/2012 (H3N2)	3 weeks post prime	1280
332	18 - 50 years	IIV3 ID (2012/2013), IIV3 ID (2013/2014)	A/Texas/50/2012 (H3N2)	3 weeks post boost	1810.19
332	18 - 50 years	IIV3 ID (2012/2013), IIV3 ID (2013/2014)	A/Texas/50/2012 (H3N2)	24 weeks post boost	905.1
333	18 - 50 years	IIV3 ID (2012/2013), IIV3 ID (2013/2014)	A/Texas/50/2012 (H3N2)	Baseline	<10
333	18 - 50 years	IIV3 ID (2012/2013), IIV3 ID (2013/2014)	A/Texas/50/2012 (H3N2)	3 weeks post prime	20
333	18 - 50 years	IIV3 ID (2012/2013), IIV3 ID (2013/2014)	A/Texas/50/2012 (H3N2)	3 weeks post boost	80
333	18 - 50 years	IIV3 ID (2012/2013), IIV3 ID (2013/2014)	A/Texas/50/2012 (H3N2)	24 weeks post boost	56.57
334	50 - 64 years	IIV3 ID (2012/2013), IIV3 ID (2013/2014)	A/Texas/50/2012 (H3N2)	Baseline	56.57
334	50 - 64 years	IIV3 ID (2012/2013), IIV3 ID (2013/2014)	A/Texas/50/2012 (H3N2)	3 weeks post prime	40
334	50 - 64 years	IIV3 ID (2012/2013), IIV3 ID (2013/2014)	A/Texas/50/2012 (H3N2)	3 weeks post boost	80
335	18 - 50 years	IIV3 ID (2012/2013), IIV3 ID (2013/2014)	A/Texas/50/2012 (H3N2)	Baseline	<10
335	18 - 50 years	IIV3 ID (2012/2013), IIV3 ID (2013/2014)	A/Texas/50/2012 (H3N2)	3 weeks post prime	56.57
335	18 - 50 years	IIV3 ID (2012/2013), IIV3 ID (2013/2014)	A/Texas/50/2012 (H3N2)	3 weeks post boost	80
335	18 - 50 years	IIV3 ID (2012/2013), IIV3 ID (2013/2014)	A/Texas/50/2012 (H3N2)	24 weeks post boost	28.28
336	18 - 50 years	IIV3 ID (2012/2013), IIV3 ID (2013/2014)	A/Texas/50/2012 (H3N2)	Baseline	80
336	18 - 50 years	IIV3 ID (2012/2013), IIV3 ID (2013/2014)	A/Texas/50/2012 (H3N2)	3 weeks post prime	226.27
336	18 - 50 years	IIV3 ID (2012/2013), IIV3 ID (2013/2014)	A/Texas/50/2012 (H3N2)	3 weeks post boost	160
336	18 - 50 years	IIV3 ID (2012/2013), IIV3 ID (2013/2014)	A/Texas/50/2012 (H3N2)	24 weeks post boost	56.57
337	18 - 50 years	IIV3 ID (2012/2013), IIV3 ID (2013/2014)	A/Texas/50/2012 (H3N2)	Baseline	<10
337	18 - 50 years	IIV3 ID (2012/2013), IIV3 ID (2013/2014)	A/Texas/50/2012 (H3N2)	3 weeks post prime	20
337	18 - 50 years	IIV3 ID (2012/2013), IIV3 ID (2013/2014)	A/Texas/50/2012 (H3N2)	3 weeks post boost	452.55
337	18 - 50 years	IIV3 ID (2012/2013), IIV3 ID (2013/2014)	A/Texas/50/2012 (H3N2)	24 weeks post boost	160
338	18 - 50 years	IIV3 ID (2012/2013), IIV3 ID (2013/2014)	A/Texas/50/2012 (H3N2)	Baseline	40
338	18 - 50 years	IIV3 ID (2012/2013), IIV3 ID (2013/2014)	A/Texas/50/2012 (H3N2)	3 weeks post prime	80
338	18 - 50 years	IIV3 ID (2012/2013), IIV3 ID (2013/2014)	A/Texas/50/2012 (H3N2)	3 weeks post boost	80
338	18 - 50 years	IIV3 ID (2012/2013), IIV3 ID (2013/2014)	A/Texas/50/2012 (H3N2)	24 weeks post boost	<10
339	18 - 50 years	IIV3 ID (2012/2013), IIV3 ID (2013/2014)	A/Texas/50/2012 (H3N2)	Baseline	640
339	18 - 50 years	IIV3 ID (2012/2013), IIV3 ID (2013/2014)	A/Texas/50/2012 (H3N2)	3 weeks post prime	452.55
339	18 - 50 years	IIV3 ID (2012/2013), IIV3 ID (2013/2014)	A/Texas/50/2012 (H3N2)	3 weeks post boost	905.1
339	18 - 50 years	IIV3 ID (2012/2013), IIV3 ID (2013/2014)	A/Texas/50/2012 (H3N2)	24 weeks post boost	320
340	18 - 50 years	IIV3 ID (2012/2013), IIV3 ID (2013/2014)	A/Texas/50/2012 (H3N2)	Baseline	<10
340	18 - 50 years	IIV3 ID (2012/2013), IIV3 ID (2013/2014)	A/Texas/50/2012 (H3N2)	3 weeks post prime	28.28
340	18 - 50 years	IIV3 ID (2012/2013), IIV3 ID (2013/2014)	A/Texas/50/2012 (H3N2)	3 weeks post boost	28.28
340	18 - 50 years	IIV3 ID (2012/2013), IIV3 ID (2013/2014)	A/Texas/50/2012 (H3N2)	24 weeks post boost	28.28
341	50 - 64 years	IIV3 ID (2012/2013), IIV3 ID (2013/2014)	A/Texas/50/2012 (H3N2)	Baseline	<10
341	50 - 64 years	IIV3 ID (2012/2013), IIV3 ID (2013/2014)	A/Texas/50/2012 (H3N2)	3 weeks post prime	40
341	50 - 64 years	IIV3 ID (2012/2013), IIV3 ID (2013/2014)	A/Texas/50/2012 (H3N2)	3 weeks post boost	56.57
341	50 - 64 years	IIV3 ID (2012/2013), IIV3 ID (2013/2014)	A/Texas/50/2012 (H3N2)	24 weeks post boost	<10
342	50 - 64 years	IIV3 ID (2012/2013), IIV3 ID (2013/2014)	A/Texas/50/2012 (H3N2)	Baseline	<10
342	50 - 64 years	IIV3 ID (2012/2013), IIV3 ID (2013/2014)	A/Texas/50/2012 (H3N2)	3 weeks post prime	640
342	50 - 64 years	IIV3 ID (2012/2013), IIV3 ID (2013/2014)	A/Texas/50/2012 (H3N2)	3 weeks post boost	452.55
342	50 - 64 years	IIV3 ID (2012/2013), IIV3 ID (2013/2014)	A/Texas/50/2012 (H3N2)	24 weeks post boost	160
343	18 - 50 years	IIV3 ID (2012/2013), IIV3 ID (2013/2014)	A/Texas/50/2012 (H3N2)	Baseline	<10
343	18 - 50 years	IIV3 ID (2012/2013), IIV3 ID (2013/2014)	A/Texas/50/2012 (H3N2)	3 weeks post prime	<10
343	18 - 50 years	IIV3 ID (2012/2013), IIV3 ID (2013/2014)	A/Texas/50/2012 (H3N2)	3 weeks post boost	40
343	18 - 50 years	IIV3 ID (2012/2013), IIV3 ID (2013/2014)	A/Texas/50/2012 (H3N2)	24 weeks post boost	<10
344	50 - 64 years	IIV3 ID (2012/2013), IIV3 ID (2013/2014)	A/Texas/50/2012 (H3N2)	Baseline	20
344	50 - 64 years	IIV3 ID (2012/2013), IIV3 ID (2013/2014)	A/Texas/50/2012 (H3N2)	3 weeks post prime	226.27
344	50 - 64 years	IIV3 ID (2012/2013), IIV3 ID (2013/2014)	A/Texas/50/2012 (H3N2)	3 weeks post boost	320
344	50 - 64 years	IIV3 ID (2012/2013), IIV3 ID (2013/2014)	A/Texas/50/2012 (H3N2)	24 weeks post boost	160
345	50 - 64 years	IIV3 ID (2012/2013), IIV3 ID (2013/2014)	A/Texas/50/2012 (H3N2)	Baseline	<10
345	50 - 64 years	IIV3 ID (2012/2013), IIV3 ID (2013/2014)	A/Texas/50/2012 (H3N2)	3 weeks post prime	113.14
345	50 - 64 years	IIV3 ID (2012/2013), IIV3 ID (2013/2014)	A/Texas/50/2012 (H3N2)	3 weeks post boost	160
345	50 - 64 years	IIV3 ID (2012/2013), IIV3 ID (2013/2014)	A/Texas/50/2012 (H3N2)	24 weeks post boost	80
346	18 - 50 years	IIV3 ID (2012/2013), IIV3 ID (2013/2014)	A/Texas/50/2012 (H3N2)	Baseline	40
346	18 - 50 years	IIV3 ID (2012/2013), IIV3 ID (2013/2014)	A/Texas/50/2012 (H3N2)	3 weeks post prime	40
346	18 - 50 years	IIV3 ID (2012/2013), IIV3 ID (2013/2014)	A/Texas/50/2012 (H3N2)	3 weeks post boost	113.14
346	18 - 50 years	IIV3 ID (2012/2013), IIV3 ID (2013/2014)	A/Texas/50/2012 (H3N2)	24 weeks post boost	56.57
347	50 - 64 years	IIV3 ID (2012/2013), IIV3 ID (2013/2014)	A/Texas/50/2012 (H3N2)	Baseline	226.27
347	50 - 64 years	IIV3 ID (2012/2013), IIV3 ID (2013/2014)	A/Texas/50/2012 (H3N2)	3 weeks post prime	226.27
347	50 - 64 years	IIV3 ID (2012/2013), IIV3 ID (2013/2014)	A/Texas/50/2012 (H3N2)	3 weeks post boost	320
347	50 - 64 years	IIV3 ID (2012/2013), IIV3 ID (2013/2014)	A/Texas/50/2012 (H3N2)	24 weeks post boost	160
348	18 - 50 years	IIV3 ID (2012/2013), IIV3 ID (2013/2014)	A/Texas/50/2012 (H3N2)	Baseline	56.57
348	18 - 50 years	IIV3 ID (2012/2013), IIV3 ID (2013/2014)	A/Texas/50/2012 (H3N2)	3 weeks post prime	56.57
348	18 - 50 years	IIV3 ID (2012/2013), IIV3 ID (2013/2014)	A/Texas/50/2012 (H3N2)	3 weeks post boost	160
348	18 - 50 years	IIV3 ID (2012/2013), IIV3 ID (2013/2014)	A/Texas/50/2012 (H3N2)	24 weeks post boost	113.14
349	50 - 64 years	IIV3 ID (2012/2013), IIV3 ID (2013/2014)	A/Texas/50/2012 (H3N2)	Baseline	<10
349	50 - 64 years	IIV3 ID (2012/2013), IIV3 ID (2013/2014)	A/Texas/50/2012 (H3N2)	3 weeks post prime	905.1
349	50 - 64 years	IIV3 ID (2012/2013), IIV3 ID (2013/2014)	A/Texas/50/2012 (H3N2)	3 weeks post boost	640
349	50 - 64 years	IIV3 ID (2012/2013), IIV3 ID (2013/2014)	A/Texas/50/2012 (H3N2)	24 weeks post boost	640
401	18 - 50 years	IIV3 IM (2012/2013), IIV3 IM (2013/2014)	A/Texas/50/2012 (H3N2)	Baseline	28.28
401	18 - 50 years	IIV3 IM (2012/2013), IIV3 IM (2013/2014)	A/Texas/50/2012 (H3N2)	3 weeks post prime	320
401	18 - 50 years	IIV3 IM (2012/2013), IIV3 IM (2013/2014)	A/Texas/50/2012 (H3N2)	3 weeks post boost	1280
401	18 - 50 years	IIV3 IM (2012/2013), IIV3 IM (2013/2014)	A/Texas/50/2012 (H3N2)	24 weeks post boost	640
402	18 - 50 years	IIV3 IM (2012/2013), IIV3 IM (2013/2014)	A/Texas/50/2012 (H3N2)	Baseline	7.07
402	18 - 50 years	IIV3 IM (2012/2013), IIV3 IM (2013/2014)	A/Texas/50/2012 (H3N2)	3 weeks post prime	452.55
402	18 - 50 years	IIV3 IM (2012/2013), IIV3 IM (2013/2014)	A/Texas/50/2012 (H3N2)	3 weeks post boost	160
402	18 - 50 years	IIV3 IM (2012/2013), IIV3 IM (2013/2014)	A/Texas/50/2012 (H3N2)	24 weeks post boost	160
403	18 - 50 years	IIV3 IM (2012/2013), IIV3 IM (2013/2014)	A/Texas/50/2012 (H3N2)	Baseline	<10
403	18 - 50 years	IIV3 IM (2012/2013), IIV3 IM (2013/2014)	A/Texas/50/2012 (H3N2)	3 weeks post prime	80
403	18 - 50 years	IIV3 IM (2012/2013), IIV3 IM (2013/2014)	A/Texas/50/2012 (H3N2)	3 weeks post boost	113.14
403	18 - 50 years	IIV3 IM (2012/2013), IIV3 IM (2013/2014)	A/Texas/50/2012 (H3N2)	24 weeks post boost	56.57
404	18 - 50 years	IIV3 IM (2012/2013), IIV3 IM (2013/2014)	A/Texas/50/2012 (H3N2)	Baseline	226.27
404	18 - 50 years	IIV3 IM (2012/2013), IIV3 IM (2013/2014)	A/Texas/50/2012 (H3N2)	3 weeks post prime	320
404	18 - 50 years	IIV3 IM (2012/2013), IIV3 IM (2013/2014)	A/Texas/50/2012 (H3N2)	3 weeks post boost	452.55
404	18 - 50 years	IIV3 IM (2012/2013), IIV3 IM (2013/2014)	A/Texas/50/2012 (H3N2)	24 weeks post boost	320
405	18 - 50 years	IIV3 IM (2012/2013), IIV3 IM (2013/2014)	A/Texas/50/2012 (H3N2)	Baseline	56.57
405	18 - 50 years	IIV3 IM (2012/2013), IIV3 IM (2013/2014)	A/Texas/50/2012 (H3N2)	3 weeks post prime	226.27
405	18 - 50 years	IIV3 IM (2012/2013), IIV3 IM (2013/2014)	A/Texas/50/2012 (H3N2)	3 weeks post boost	226.27
405	18 - 50 years	IIV3 IM (2012/2013), IIV3 IM (2013/2014)	A/Texas/50/2012 (H3N2)	24 weeks post boost	226.27
406	18 - 50 years	IIV3 IM (2012/2013), IIV3 IM (2013/2014)	A/Texas/50/2012 (H3N2)	Baseline	<10
406	18 - 50 years	IIV3 IM (2012/2013), IIV3 IM (2013/2014)	A/Texas/50/2012 (H3N2)	3 weeks post prime	160
407	18 - 50 years	IIV3 IM (2012/2013), IIV3 IM (2013/2014)	A/Texas/50/2012 (H3N2)	Baseline	80
407	18 - 50 years	IIV3 IM (2012/2013), IIV3 IM (2013/2014)	A/Texas/50/2012 (H3N2)	3 weeks post prime	320
407	18 - 50 years	IIV3 IM (2012/2013), IIV3 IM (2013/2014)	A/Texas/50/2012 (H3N2)	3 weeks post boost	160
407	18 - 50 years	IIV3 IM (2012/2013), IIV3 IM (2013/2014)	A/Texas/50/2012 (H3N2)	24 weeks post boost	113.14
408	18 - 50 years	IIV3 IM (2012/2013), IIV3 IM (2013/2014)	A/Texas/50/2012 (H3N2)	Baseline	80
408	18 - 50 years	IIV3 IM (2012/2013), IIV3 IM (2013/2014)	A/Texas/50/2012 (H3N2)	3 weeks post prime	113.14
408	18 - 50 years	IIV3 IM (2012/2013), IIV3 IM (2013/2014)	A/Texas/50/2012 (H3N2)	3 weeks post boost	160
408	18 - 50 years	IIV3 IM (2012/2013), IIV3 IM (2013/2014)	A/Texas/50/2012 (H3N2)	24 weeks post boost	160
409	50 - 64 years	IIV3 IM (2012/2013), IIV3 IM (2013/2014)	A/Texas/50/2012 (H3N2)	Baseline	<10
409	50 - 64 years	IIV3 IM (2012/2013), IIV3 IM (2013/2014)	A/Texas/50/2012 (H3N2)	3 weeks post prime	226.27
409	50 - 64 years	IIV3 IM (2012/2013), IIV3 IM (2013/2014)	A/Texas/50/2012 (H3N2)	3 weeks post boost	113.14
410	18 - 50 years	IIV3 IM (2012/2013), IIV3 IM (2013/2014)	A/Texas/50/2012 (H3N2)	Baseline	<10
410	18 - 50 years	IIV3 IM (2012/2013), IIV3 IM (2013/2014)	A/Texas/50/2012 (H3N2)	3 weeks post prime	<10
410	18 - 50 years	IIV3 IM (2012/2013), IIV3 IM (2013/2014)	A/Texas/50/2012 (H3N2)	3 weeks post boost	<10
410	18 - 50 years	IIV3 IM (2012/2013), IIV3 IM (2013/2014)	A/Texas/50/2012 (H3N2)	24 weeks post boost	<10
411	18 - 50 years	IIV3 IM (2012/2013), IIV3 IM (2013/2014)	A/Texas/50/2012 (H3N2)	Baseline	28.28
411	18 - 50 years	IIV3 IM (2012/2013), IIV3 IM (2013/2014)	A/Texas/50/2012 (H3N2)	3 weeks post prime	80
411	18 - 50 years	IIV3 IM (2012/2013), IIV3 IM (2013/2014)	A/Texas/50/2012 (H3N2)	3 weeks post boost	226.27
412	18 - 50 years	IIV3 IM (2012/2013), IIV3 IM (2013/2014)	A/Texas/50/2012 (H3N2)	Baseline	<10
412	18 - 50 years	IIV3 IM (2012/2013), IIV3 IM (2013/2014)	A/Texas/50/2012 (H3N2)	3 weeks post prime	113.14
412	18 - 50 years	IIV3 IM (2012/2013), IIV3 IM (2013/2014)	A/Texas/50/2012 (H3N2)	3 weeks post boost	320
413	18 - 50 years	IIV3 IM (2012/2013), IIV3 IM (2013/2014)	A/Texas/50/2012 (H3N2)	Baseline	905.1
413	18 - 50 years	IIV3 IM (2012/2013), IIV3 IM (2013/2014)	A/Texas/50/2012 (H3N2)	3 weeks post prime	905.1
413	18 - 50 years	IIV3 IM (2012/2013), IIV3 IM (2013/2014)	A/Texas/50/2012 (H3N2)	3 weeks post boost	640
413	18 - 50 years	IIV3 IM (2012/2013), IIV3 IM (2013/2014)	A/Texas/50/2012 (H3N2)	24 weeks post boost	640
414	50 - 64 years	IIV3 IM (2012/2013), IIV3 IM (2013/2014)	A/Texas/50/2012 (H3N2)	Baseline	20
414	50 - 64 years	IIV3 IM (2012/2013), IIV3 IM (2013/2014)	A/Texas/50/2012 (H3N2)	3 weeks post prime	80
414	50 - 64 years	IIV3 IM (2012/2013), IIV3 IM (2013/2014)	A/Texas/50/2012 (H3N2)	3 weeks post boost	226.27
414	50 - 64 years	IIV3 IM (2012/2013), IIV3 IM (2013/2014)	A/Texas/50/2012 (H3N2)	24 weeks post boost	80
415	18 - 50 years	IIV3 IM (2012/2013), IIV3 IM (2013/2014)	A/Texas/50/2012 (H3N2)	Baseline	<10
415	18 - 50 years	IIV3 IM (2012/2013), IIV3 IM (2013/2014)	A/Texas/50/2012 (H3N2)	3 weeks post prime	80
415	18 - 50 years	IIV3 IM (2012/2013), IIV3 IM (2013/2014)	A/Texas/50/2012 (H3N2)	3 weeks post boost	80
415	18 - 50 years	IIV3 IM (2012/2013), IIV3 IM (2013/2014)	A/Texas/50/2012 (H3N2)	24 weeks post boost	<10
416	18 - 50 years	IIV3 IM (2012/2013), IIV3 IM (2013/2014)	A/Texas/50/2012 (H3N2)	Baseline	7.07
416	18 - 50 years	IIV3 IM (2012/2013), IIV3 IM (2013/2014)	A/Texas/50/2012 (H3N2)	3 weeks post prime	<10
416	18 - 50 years	IIV3 IM (2012/2013), IIV3 IM (2013/2014)	A/Texas/50/2012 (H3N2)	3 weeks post boost	<10
416	18 - 50 years	IIV3 IM (2012/2013), IIV3 IM (2013/2014)	A/Texas/50/2012 (H3N2)	24 weeks post boost	<10
417	18 - 50 years	IIV3 IM (2012/2013), IIV3 IM (2013/2014)	A/Texas/50/2012 (H3N2)	Baseline	40
417	18 - 50 years	IIV3 IM (2012/2013), IIV3 IM (2013/2014)	A/Texas/50/2012 (H3N2)	3 weeks post prime	80
417	18 - 50 years	IIV3 IM (2012/2013), IIV3 IM (2013/2014)	A/Texas/50/2012 (H3N2)	3 weeks post boost	160
417	18 - 50 years	IIV3 IM (2012/2013), IIV3 IM (2013/2014)	A/Texas/50/2012 (H3N2)	24 weeks post boost	56.57
418	18 - 50 years	IIV3 IM (2012/2013), IIV3 IM (2013/2014)	A/Texas/50/2012 (H3N2)	Baseline	10
418	18 - 50 years	IIV3 IM (2012/2013), IIV3 IM (2013/2014)	A/Texas/50/2012 (H3N2)	3 weeks post prime	56.57
418	18 - 50 years	IIV3 IM (2012/2013), IIV3 IM (2013/2014)	A/Texas/50/2012 (H3N2)	3 weeks post boost	320
418	18 - 50 years	IIV3 IM (2012/2013), IIV3 IM (2013/2014)	A/Texas/50/2012 (H3N2)	24 weeks post boost	40
419	18 - 50 years	IIV3 IM (2012/2013), IIV3 IM (2013/2014)	A/Texas/50/2012 (H3N2)	Baseline	<10
419	18 - 50 years	IIV3 IM (2012/2013), IIV3 IM (2013/2014)	A/Texas/50/2012 (H3N2)	3 weeks post prime	<10
419	18 - 50 years	IIV3 IM (2012/2013), IIV3 IM (2013/2014)	A/Texas/50/2012 (H3N2)	3 weeks post boost	160
419	18 - 50 years	IIV3 IM (2012/2013), IIV3 IM (2013/2014)	A/Texas/50/2012 (H3N2)	24 weeks post boost	160
420	50 - 64 years	IIV3 IM (2012/2013), IIV3 IM (2013/2014)	A/Texas/50/2012 (H3N2)	Baseline	160
420	50 - 64 years	IIV3 IM (2012/2013), IIV3 IM (2013/2014)	A/Texas/50/2012 (H3N2)	3 weeks post prime	113.14
420	50 - 64 years	IIV3 IM (2012/2013), IIV3 IM (2013/2014)	A/Texas/50/2012 (H3N2)	3 weeks post boost	640
420	50 - 64 years	IIV3 IM (2012/2013), IIV3 IM (2013/2014)	A/Texas/50/2012 (H3N2)	24 weeks post boost	160
421	18 - 50 years	IIV3 IM (2012/2013), IIV3 IM (2013/2014)	A/Texas/50/2012 (H3N2)	Baseline	113.14
421	18 - 50 years	IIV3 IM (2012/2013), IIV3 IM (2013/2014)	A/Texas/50/2012 (H3N2)	3 weeks post prime	80
421	18 - 50 years	IIV3 IM (2012/2013), IIV3 IM (2013/2014)	A/Texas/50/2012 (H3N2)	3 weeks post boost	160
421	18 - 50 years	IIV3 IM (2012/2013), IIV3 IM (2013/2014)	A/Texas/50/2012 (H3N2)	24 weeks post boost	80
422	18 - 50 years	IIV3 IM (2012/2013), IIV3 IM (2013/2014)	A/Texas/50/2012 (H3N2)	Baseline	113.14
422	18 - 50 years	IIV3 IM (2012/2013), IIV3 IM (2013/2014)	A/Texas/50/2012 (H3N2)	3 weeks post prime	80
422	18 - 50 years	IIV3 IM (2012/2013), IIV3 IM (2013/2014)	A/Texas/50/2012 (H3N2)	3 weeks post boost	452.55
422	18 - 50 years	IIV3 IM (2012/2013), IIV3 IM (2013/2014)	A/Texas/50/2012 (H3N2)	24 weeks post boost	160
423	50 - 64 years	IIV3 IM (2012/2013), IIV3 IM (2013/2014)	A/Texas/50/2012 (H3N2)	Baseline	<10
423	50 - 64 years	IIV3 IM (2012/2013), IIV3 IM (2013/2014)	A/Texas/50/2012 (H3N2)	3 weeks post prime	113.14
423	50 - 64 years	IIV3 IM (2012/2013), IIV3 IM (2013/2014)	A/Texas/50/2012 (H3N2)	3 weeks post boost	226.27
423	50 - 64 years	IIV3 IM (2012/2013), IIV3 IM (2013/2014)	A/Texas/50/2012 (H3N2)	24 weeks post boost	40
424	50 - 64 years	IIV3 IM (2012/2013), IIV3 IM (2013/2014)	A/Texas/50/2012 (H3N2)	Baseline	<10
424	50 - 64 years	IIV3 IM (2012/2013), IIV3 IM (2013/2014)	A/Texas/50/2012 (H3N2)	3 weeks post prime	160
424	50 - 64 years	IIV3 IM (2012/2013), IIV3 IM (2013/2014)	A/Texas/50/2012 (H3N2)	3 weeks post boost	56.57
424	50 - 64 years	IIV3 IM (2012/2013), IIV3 IM (2013/2014)	A/Texas/50/2012 (H3N2)	24 weeks post boost	40
425	18 - 50 years	IIV3 IM (2012/2013), IIV3 IM (2013/2014)	A/Texas/50/2012 (H3N2)	Baseline	226.27
425	18 - 50 years	IIV3 IM (2012/2013), IIV3 IM (2013/2014)	A/Texas/50/2012 (H3N2)	3 weeks post prime	452.55
425	18 - 50 years	IIV3 IM (2012/2013), IIV3 IM (2013/2014)	A/Texas/50/2012 (H3N2)	3 weeks post boost	320
425	18 - 50 years	IIV3 IM (2012/2013), IIV3 IM (2013/2014)	A/Texas/50/2012 (H3N2)	24 weeks post boost	452.55
426	50 - 64 years	IIV3 IM (2012/2013), IIV3 IM (2013/2014)	A/Texas/50/2012 (H3N2)	Baseline	160
426	50 - 64 years	IIV3 IM (2012/2013), IIV3 IM (2013/2014)	A/Texas/50/2012 (H3N2)	3 weeks post prime	80
426	50 - 64 years	IIV3 IM (2012/2013), IIV3 IM (2013/2014)	A/Texas/50/2012 (H3N2)	3 weeks post boost	80
426	50 - 64 years	IIV3 IM (2012/2013), IIV3 IM (2013/2014)	A/Texas/50/2012 (H3N2)	24 weeks post boost	113.14
427	50 - 64 years	IIV3 IM (2012/2013), IIV3 IM (2013/2014)	A/Texas/50/2012 (H3N2)	Baseline	40
427	50 - 64 years	IIV3 IM (2012/2013), IIV3 IM (2013/2014)	A/Texas/50/2012 (H3N2)	3 weeks post prime	452.55
427	50 - 64 years	IIV3 IM (2012/2013), IIV3 IM (2013/2014)	A/Texas/50/2012 (H3N2)	3 weeks post boost	226.27
427	50 - 64 years	IIV3 IM (2012/2013), IIV3 IM (2013/2014)	A/Texas/50/2012 (H3N2)	24 weeks post boost	113.14
428	50 - 64 years	IIV3 IM (2012/2013), IIV3 IM (2013/2014)	A/Texas/50/2012 (H3N2)	Baseline	<10
428	50 - 64 years	IIV3 IM (2012/2013), IIV3 IM (2013/2014)	A/Texas/50/2012 (H3N2)	3 weeks post prime	1280
428	50 - 64 years	IIV3 IM (2012/2013), IIV3 IM (2013/2014)	A/Texas/50/2012 (H3N2)	3 weeks post boost	452.55
428	50 - 64 years	IIV3 IM (2012/2013), IIV3 IM (2013/2014)	A/Texas/50/2012 (H3N2)	24 weeks post boost	14.14
429	65 - 70 years	IIV3 IM (2012/2013), IIV3 IM (2013/2014)	A/Texas/50/2012 (H3N2)	Baseline	<10
429	65 - 70 years	IIV3 IM (2012/2013), IIV3 IM (2013/2014)	A/Texas/50/2012 (H3N2)	3 weeks post prime	10
429	65 - 70 years	IIV3 IM (2012/2013), IIV3 IM (2013/2014)	A/Texas/50/2012 (H3N2)	3 weeks post boost	40
429	65 - 70 years	IIV3 IM (2012/2013), IIV3 IM (2013/2014)	A/Texas/50/2012 (H3N2)	24 weeks post boost	<10
430	18 - 50 years	IIV3 IM (2012/2013), IIV3 IM (2013/2014)	A/Texas/50/2012 (H3N2)	Baseline	40
430	18 - 50 years	IIV3 IM (2012/2013), IIV3 IM (2013/2014)	A/Texas/50/2012 (H3N2)	3 weeks post prime	1810.19
430	18 - 50 years	IIV3 IM (2012/2013), IIV3 IM (2013/2014)	A/Texas/50/2012 (H3N2)	3 weeks post boost	640
430	18 - 50 years	IIV3 IM (2012/2013), IIV3 IM (2013/2014)	A/Texas/50/2012 (H3N2)	24 weeks post boost	640
431	65 - 70 years	IIV3 IM (2012/2013), IIV3 IM (2013/2014)	A/Texas/50/2012 (H3N2)	Baseline	<10
431	65 - 70 years	IIV3 IM (2012/2013), IIV3 IM (2013/2014)	A/Texas/50/2012 (H3N2)	3 weeks post prime	10
431	65 - 70 years	IIV3 IM (2012/2013), IIV3 IM (2013/2014)	A/Texas/50/2012 (H3N2)	3 weeks post boost	14.14
431	65 - 70 years	IIV3 IM (2012/2013), IIV3 IM (2013/2014)	A/Texas/50/2012 (H3N2)	24 weeks post boost	<10
432	50 - 64 years	IIV3 IM (2012/2013), IIV3 IM (2013/2014)	A/Texas/50/2012 (H3N2)	Baseline	<10
432	50 - 64 years	IIV3 IM (2012/2013), IIV3 IM (2013/2014)	A/Texas/50/2012 (H3N2)	3 weeks post prime	113.14
432	50 - 64 years	IIV3 IM (2012/2013), IIV3 IM (2013/2014)	A/Texas/50/2012 (H3N2)	3 weeks post boost	40
432	50 - 64 years	IIV3 IM (2012/2013), IIV3 IM (2013/2014)	A/Texas/50/2012 (H3N2)	24 weeks post boost	<10
433	18 - 50 years	IIV3 IM (2012/2013), IIV3 IM (2013/2014)	A/Texas/50/2012 (H3N2)	Baseline	<10
433	18 - 50 years	IIV3 IM (2012/2013), IIV3 IM (2013/2014)	A/Texas/50/2012 (H3N2)	3 weeks post prime	320
433	18 - 50 years	IIV3 IM (2012/2013), IIV3 IM (2013/2014)	A/Texas/50/2012 (H3N2)	3 weeks post boost	320
433	18 - 50 years	IIV3 IM (2012/2013), IIV3 IM (2013/2014)	A/Texas/50/2012 (H3N2)	24 weeks post boost	160
434	18 - 50 years	IIV3 IM (2012/2013), IIV3 IM (2013/2014)	A/Texas/50/2012 (H3N2)	Baseline	80
434	18 - 50 years	IIV3 IM (2012/2013), IIV3 IM (2013/2014)	A/Texas/50/2012 (H3N2)	3 weeks post prime	226.27
434	18 - 50 years	IIV3 IM (2012/2013), IIV3 IM (2013/2014)	A/Texas/50/2012 (H3N2)	3 weeks post boost	80
434	18 - 50 years	IIV3 IM (2012/2013), IIV3 IM (2013/2014)	A/Texas/50/2012 (H3N2)	24 weeks post boost	226.27
435	50 - 64 years	IIV3 IM (2012/2013), IIV3 IM (2013/2014)	A/Texas/50/2012 (H3N2)	Baseline	160
435	50 - 64 years	IIV3 IM (2012/2013), IIV3 IM (2013/2014)	A/Texas/50/2012 (H3N2)	3 weeks post prime	320
435	50 - 64 years	IIV3 IM (2012/2013), IIV3 IM (2013/2014)	A/Texas/50/2012 (H3N2)	3 weeks post boost	160
435	50 - 64 years	IIV3 IM (2012/2013), IIV3 IM (2013/2014)	A/Texas/50/2012 (H3N2)	24 weeks post boost	160
436	18 - 50 years	IIV3 IM (2012/2013), IIV3 IM (2013/2014)	A/Texas/50/2012 (H3N2)	Baseline	40
436	18 - 50 years	IIV3 IM (2012/2013), IIV3 IM (2013/2014)	A/Texas/50/2012 (H3N2)	3 weeks post prime	80
436	18 - 50 years	IIV3 IM (2012/2013), IIV3 IM (2013/2014)	A/Texas/50/2012 (H3N2)	3 weeks post boost	113.14
436	18 - 50 years	IIV3 IM (2012/2013), IIV3 IM (2013/2014)	A/Texas/50/2012 (H3N2)	24 weeks post boost	56.57
437	18 - 50 years	IIV3 IM (2012/2013), IIV3 IM (2013/2014)	A/Texas/50/2012 (H3N2)	Baseline	160
437	18 - 50 years	IIV3 IM (2012/2013), IIV3 IM (2013/2014)	A/Texas/50/2012 (H3N2)	3 weeks post prime	160
437	18 - 50 years	IIV3 IM (2012/2013), IIV3 IM (2013/2014)	A/Texas/50/2012 (H3N2)	3 weeks post boost	160
437	18 - 50 years	IIV3 IM (2012/2013), IIV3 IM (2013/2014)	A/Texas/50/2012 (H3N2)	24 weeks post boost	80
438	65 - 70 years	IIV3 IM (2012/2013), IIV3 IM (2013/2014)	A/Texas/50/2012 (H3N2)	Baseline	40
438	65 - 70 years	IIV3 IM (2012/2013), IIV3 IM (2013/2014)	A/Texas/50/2012 (H3N2)	3 weeks post prime	160
438	65 - 70 years	IIV3 IM (2012/2013), IIV3 IM (2013/2014)	A/Texas/50/2012 (H3N2)	3 weeks post boost	160
438	65 - 70 years	IIV3 IM (2012/2013), IIV3 IM (2013/2014)	A/Texas/50/2012 (H3N2)	24 weeks post boost	40
439	50 - 64 years	IIV3 IM (2012/2013), IIV3 IM (2013/2014)	A/Texas/50/2012 (H3N2)	Baseline	7.07
439	50 - 64 years	IIV3 IM (2012/2013), IIV3 IM (2013/2014)	A/Texas/50/2012 (H3N2)	3 weeks post prime	40
439	50 - 64 years	IIV3 IM (2012/2013), IIV3 IM (2013/2014)	A/Texas/50/2012 (H3N2)	3 weeks post boost	40
439	50 - 64 years	IIV3 IM (2012/2013), IIV3 IM (2013/2014)	A/Texas/50/2012 (H3N2)	24 weeks post boost	20
440	18 - 50 years	IIV3 IM (2012/2013), IIV3 IM (2013/2014)	A/Texas/50/2012 (H3N2)	Baseline	20
440	18 - 50 years	IIV3 IM (2012/2013), IIV3 IM (2013/2014)	A/Texas/50/2012 (H3N2)	3 weeks post prime	113.14
440	18 - 50 years	IIV3 IM (2012/2013), IIV3 IM (2013/2014)	A/Texas/50/2012 (H3N2)	3 weeks post boost	320
440	18 - 50 years	IIV3 IM (2012/2013), IIV3 IM (2013/2014)	A/Texas/50/2012 (H3N2)	24 weeks post boost	56.57
441	50 - 64 years	IIV3 IM (2012/2013), IIV3 IM (2013/2014)	A/Texas/50/2012 (H3N2)	Baseline	<10
441	50 - 64 years	IIV3 IM (2012/2013), IIV3 IM (2013/2014)	A/Texas/50/2012 (H3N2)	3 weeks post prime	160
441	50 - 64 years	IIV3 IM (2012/2013), IIV3 IM (2013/2014)	A/Texas/50/2012 (H3N2)	3 weeks post boost	160
441	50 - 64 years	IIV3 IM (2012/2013), IIV3 IM (2013/2014)	A/Texas/50/2012 (H3N2)	24 weeks post boost	<10
442	65 - 70 years	IIV3 IM (2012/2013), IIV3 IM (2013/2014)	A/Texas/50/2012 (H3N2)	Baseline	<10
442	65 - 70 years	IIV3 IM (2012/2013), IIV3 IM (2013/2014)	A/Texas/50/2012 (H3N2)	3 weeks post prime	640
442	65 - 70 years	IIV3 IM (2012/2013), IIV3 IM (2013/2014)	A/Texas/50/2012 (H3N2)	3 weeks post boost	<10
442	65 - 70 years	IIV3 IM (2012/2013), IIV3 IM (2013/2014)	A/Texas/50/2012 (H3N2)	24 weeks post boost	<10
443	50 - 64 years	IIV3 IM (2012/2013), IIV3 IM (2013/2014)	A/Texas/50/2012 (H3N2)	Baseline	<10
443	50 - 64 years	IIV3 IM (2012/2013), IIV3 IM (2013/2014)	A/Texas/50/2012 (H3N2)	3 weeks post prime	<10
443	50 - 64 years	IIV3 IM (2012/2013), IIV3 IM (2013/2014)	A/Texas/50/2012 (H3N2)	3 weeks post boost	80
443	50 - 64 years	IIV3 IM (2012/2013), IIV3 IM (2013/2014)	A/Texas/50/2012 (H3N2)	24 weeks post boost	40
444	18 - 50 years	IIV3 IM (2012/2013), IIV3 IM (2013/2014)	A/Texas/50/2012 (H3N2)	Baseline	<10
444	18 - 50 years	IIV3 IM (2012/2013), IIV3 IM (2013/2014)	A/Texas/50/2012 (H3N2)	3 weeks post prime	113.14
444	18 - 50 years	IIV3 IM (2012/2013), IIV3 IM (2013/2014)	A/Texas/50/2012 (H3N2)	3 weeks post boost	1280
444	18 - 50 years	IIV3 IM (2012/2013), IIV3 IM (2013/2014)	A/Texas/50/2012 (H3N2)	24 weeks post boost	160
445	18 - 50 years	IIV3 IM (2012/2013), IIV3 IM (2013/2014)	A/Texas/50/2012 (H3N2)	Baseline	56.57
445	18 - 50 years	IIV3 IM (2012/2013), IIV3 IM (2013/2014)	A/Texas/50/2012 (H3N2)	3 weeks post prime	1810.19
445	18 - 50 years	IIV3 IM (2012/2013), IIV3 IM (2013/2014)	A/Texas/50/2012 (H3N2)	3 weeks post boost	1280
445	18 - 50 years	IIV3 IM (2012/2013), IIV3 IM (2013/2014)	A/Texas/50/2012 (H3N2)	24 weeks post boost	905.1
446	18 - 50 years	IIV3 IM (2012/2013), IIV3 IM (2013/2014)	A/Texas/50/2012 (H3N2)	Baseline	40
446	18 - 50 years	IIV3 IM (2012/2013), IIV3 IM (2013/2014)	A/Texas/50/2012 (H3N2)	3 weeks post prime	160
446	18 - 50 years	IIV3 IM (2012/2013), IIV3 IM (2013/2014)	A/Texas/50/2012 (H3N2)	3 weeks post boost	226.27
446	18 - 50 years	IIV3 IM (2012/2013), IIV3 IM (2013/2014)	A/Texas/50/2012 (H3N2)	24 weeks post boost	160
447	18 - 50 years	IIV3 IM (2012/2013), IIV3 IM (2013/2014)	A/Texas/50/2012 (H3N2)	Baseline	452.55
447	18 - 50 years	IIV3 IM (2012/2013), IIV3 IM (2013/2014)	A/Texas/50/2012 (H3N2)	3 weeks post prime	320
447	18 - 50 years	IIV3 IM (2012/2013), IIV3 IM (2013/2014)	A/Texas/50/2012 (H3N2)	3 weeks post boost	640
447	18 - 50 years	IIV3 IM (2012/2013), IIV3 IM (2013/2014)	A/Texas/50/2012 (H3N2)	24 weeks post boost	320
448	18 - 50 years	IIV3 IM (2012/2013), IIV3 IM (2013/2014)	A/Texas/50/2012 (H3N2)	Baseline	<10
448	18 - 50 years	IIV3 IM (2012/2013), IIV3 IM (2013/2014)	A/Texas/50/2012 (H3N2)	3 weeks post prime	226.27
448	18 - 50 years	IIV3 IM (2012/2013), IIV3 IM (2013/2014)	A/Texas/50/2012 (H3N2)	3 weeks post boost	160
448	18 - 50 years	IIV3 IM (2012/2013), IIV3 IM (2013/2014)	A/Texas/50/2012 (H3N2)	24 weeks post boost	160
449	50 - 64 years	IIV3 IM (2012/2013), IIV3 IM (2013/2014)	A/Texas/50/2012 (H3N2)	Baseline	226.27
449	50 - 64 years	IIV3 IM (2012/2013), IIV3 IM (2013/2014)	A/Texas/50/2012 (H3N2)	3 weeks post prime	226.27
449	50 - 64 years	IIV3 IM (2012/2013), IIV3 IM (2013/2014)	A/Texas/50/2012 (H3N2)	3 weeks post boost	320
449	50 - 64 years	IIV3 IM (2012/2013), IIV3 IM (2013/2014)	A/Texas/50/2012 (H3N2)	24 weeks post boost	160
450	50 - 64 years	IIV3 IM (2012/2013), IIV3 IM (2013/2014)	A/Texas/50/2012 (H3N2)	Baseline	<10
450	50 - 64 years	IIV3 IM (2012/2013), IIV3 IM (2013/2014)	A/Texas/50/2012 (H3N2)	3 weeks post prime	<10
450	50 - 64 years	IIV3 IM (2012/2013), IIV3 IM (2013/2014)	A/Texas/50/2012 (H3N2)	3 weeks post boost	7.07
450	50 - 64 years	IIV3 IM (2012/2013), IIV3 IM (2013/2014)	A/Texas/50/2012 (H3N2)	24 weeks post boost	<10
[truncated: 5,179 more rows]
